# Supplementary material for: Toxoplasmosis in the Era of Targeted Immunotherapy: A Systematic Review of Emerging Cases Linked to Biologics and Small Molecules in Autoimmune Diseases, Oncology and Transplantation
Source: Pathogens. 2025 Oct 3;14(10):1001. doi: 10.3390/pathogens14101001 (PMC12567518; doi:10.3390/pathogens14101001)
Supplement: Supplementary file 1 [file pathogens-14-01001-s001.zip]

Archive with 2 entries (2 files):
- pathogens-3846958 supplementary material_TablesS1_S5_09252025-0926_SC.pdf
- pathogens_3846958_Table S6_Raw Data extracted_09252025--0926.xlsx
