# Supplementary material for: Toxoplasmosis in the Era of Targeted Immunotherapy: A Systematic Review of Emerging Cases Linked to Biologics and Small Molecules in Autoimmune Diseases, Oncology and Transplantation
Source: Pathogens. 2025 Oct 3;14(10):1001. doi: 10.3390/pathogens14101001 (PMC12567518; doi:10.3390/pathogens14101001)
Supplement: Supplementary file 1 [file pathogens-14-01001-s001.zip › pathogens_3846958_Table S6_Raw Data extracted_09252025--0926.xlsx]

## Sheet: Master
PMID	citation	title	authors	type of underlying condition	toxoplasmosis manifestation	targeted Immunotherapy (biologic/small molecule/CAR T-cell therapy)	clinical vignette	Died	Acute toxoplasmosis after Consumption of undercooked meat/wild game meat	Breakthrough Reactivations of toxoplasmosis despite prophylaxis	N of Cases #	patient's location	age (at dx of toxoplasmosis)	sex	underlying medical condition	type of underlying condition	age at dx of underlying Disease or time of dx	targeted immunotherapy (biologic/small molecule/CAR T-cell therapy)	targeted immuno(coding)	targeted therapy	length of use of the targeted immunotherapy (biologic/small molecule/CAR T-cell therapy) prior to the dx of toxoplasmosis	other immunomodulatory agents	attribution to targetted Immunotherapy (Biologic/Small molecule/CAR T-cell therapy)	monotherapy vs among others (coding)	chief complaint at presentation of toxoplasmosis	pertinent physical exam, laboratory and imaging findings	diagnostic confirmation of toxoplasmosis	Serology	PCR in body fluid	Brain Biopsy immunohistochemistry	Brain Biopsy PCR	NGS	Diagnostic Category	Toxo Category (coded)	acute vs reactivation (coded)	acute toxoplasmosis vs reactivation	anti-Toxoplasma treatment	anti-Toxo treatment coded	duration of anti-Toxoplasma treatment	modification of targeted immunotherapy (biologics/small molecules) after Toxo dx	modifications of targeted immunotherapy (biologic/small molecule) after resolution of toxoplasmosis	clinical outcome of toxoplasmosis	Recovery (time Not reported)	Improvement (time not reported)	Complete recovery- at short term follow up (within <1-2 weeks)	Complete recovery at long term follow up (2 weeks to 6 months)	Improvement at short term f/up (within <1-2 weeks)	Improvement at long term f/up (2 weeks to 6 months)	No recovery
21253622	Azevedo VF, Pietrovski CF, de Almeida Santos M Jr. Toxoplasmosi acuta in un paziente con spondilite anchilosante trattato con adalimumab: caso clinico [Acute toxoplasmosis infection in a patient with ankylosing spondylitis treated with adalimumab: a case report]. Reumatismo. 2010 Oct-Dec;62(4):283-5. Italian. doi: 10.4081/reumatismo.2010.283. PMID: 21253622.	[Acute toxoplasmosis infection in a patient with ankylosing spondylitis treated with adalimumab: a case report]	Azevedo VF, et al.	Rheumatologic	LADP (also malaise and headache)	adalimumab	Patient is a 36 yo male from Brazil, with a history of ankylosing spondylitis, on adalimumab for 23 months, who presented with cervical and axillary lymphadenomegaly, malaise, and headache. Workup revealed normal CT and ophthalmologic exams and T. gondii serology revealed initially positive IgM and negative IgG .Adalimumab was discontinued and anti-Toxo treatment was initiated with TMP-SMX and sp…	No			1	Brazil	36	male	ankylosing spondylitis	Rheumatologic	12 year hx of AS	adalimumab	adalimumab	anti-TNF-a	23 months	none	yes (monotherapy)	yes (monotherapy)	cervical and axillary LAD; malaise, headache	Lymphadenomegaly noted. Chest radiographs, head CT scan, and ophthalmologic examination were all normal.	Seroconversion (from Toxo IgG negative, IgM positive to Toxo IgG positive)	yes					Serology only	LADP	acute	acute toxoplasmosis (given Toxo seroconversion)	TMP-SMX; spiramycin	yes	not reported	discontinued	reintroduced adalimumab 3 months after complete resolution of symptoms	complete resolution of symptoms				yes
31965234	Bach M, Schob S, Baerwald C. Neurologische Symptome bei einer Patientin unter TNF-α-Inhibitor, Methotrexat und Prednisolon bei rheumatoider Arthritis [Neurological symptoms in a patient on anti-TNF therapy, methotrexate and prednisolone for rheumatoid arthritis]. Internist (Berl). 2020 Mar;61(3):313-320. German. doi: 10.1007/s00108-019-00727-6. PMID: 31965234.	[Neurological symptoms in a patient on anti-TNF therapy, methotrexate and prednisolone for rheumatoid arthritis] (article in German)	Bach M, et al.	Rheumatologic	cerebral toxoplasmosis	TNF-a inhibitor	Patient is a 78 year old female from Germany, with history of rheumatoid arthritis, on a TNF-a inhibitor and methotrexate, who presented with increasing weakness of bilateral lower extremities, significant gait and balance disturbances and dysdiadochokinesia (also restlessness, tremors, feeling weak with chills, headache and nausea). Serology was T. gondii positive for IgG (4,827 IU/ml) and negat…	No			1	Germany	78	female	rheumatoid arthritis	Rheumatologic	not reported	TNF-a inhibitor	TNF-a inhibitor	anti-TNF-a	not reported	methotrexate; low-dose prednisolone	yes (among other immunosuppressants)	yes (among other immunosuppressants)	increasing weakness in b/l lower extremities, with associated chills, nausea	polyneuropathy, muscle atrophy, dysdiadochokinesia	Toxo IgG positive; IgM negative; brain biopsy positive for focal tachyzoites	yes		yes			Serology and Brain biopsy histopathology	cerebral	reactivation	reactivation (high titers of Toxo IgG, IgM-)	Initially started on sulfadiazine, pyrimethamine, leucovorin but discontinued due to poor tolerance. Sulfadiazine was replaced with clindamycin due to development of erythroderma. Clindamycin was replaced with atovaquone due to continued side effects	yes	anti-toxoplasma therapy was 10 weeks	discontinued	intra-articular administration of triamcinolone; cautious increase in prednisolone, naloxone, metamizole	stable and continued on prophylatic low dose atovaquone		Yes
20128654	Basu S, Das T, Biswas G. Bilateral toxoplasma retinochoroiditis in a patient with chronic myeloid leukemia treated with imatinib mesylate. Ocul Immunol Inflamm. 2010 Jan;18(1):64-5. doi: 10.3109/09273940903315792. PMID: 20128654.	Bilateral Toxoplasma Retinochoroiditis in a Patient with Chronic Myeloid Leukemia Treated with Imatinib Mesylate	Basu S, et al.	Oncologic	ocular toxoplasmosis (B/L)	Imatinib	48 y male from India, with medical history of chronic myeloid leukemia (CML) , on imatinib for 4 years, with CML in remission, developed gradual painless decrease in vision in both eyes, with visual aquity at counting fingers only at 2 meters. Had mild vitriitis with full thickness chorioretinal patches, intraretinal hemorrhages and retinal detachment. There was no old chorioretinal scar. Vitreou…	No			1	India	48	male	chronic myeloid leukemia (CML) in remission	Oncologic	4 yr hx	imatinib	imatinib	kinase inhibitor (tyrosine kinase inhibitor)	4 years	none	yes (monotherapy)	yes (monotherapy)	gradual painless decrease in visual aquity in both eyes	mild vitriitis with full thickness chorioretinal patches, intraretinal hemorrhages and retinal detachment. There was no old chorioretinal scar.	T.gondii PCR positive from vitreous fluid, Very high Toxo IgG titers, but negative Toxo IgM	yes	yes				Serology and PCR of body fluid (CSF, blood, aqueous, or vitreous fluid)	ocular	unclear	unclear	TMP/SMX (160/800) BID for 6 weeks, prednisone (started 48 hrs after TMP/SMX initiation and tapered over 5 weeks)	yes	6 weeks	continued	continued	complete resolution of chorioretinitis at 3 month f/up with improvement in the VA in both eyes				yes
32415301	Biancardi AL, Costa JB, de Azevedo LGB, de Moraes HV, Barroso PF, Zaltman C. Severe Necrotising Toxoplasmic Retinochoroiditis in a Patient With Crohn's Disease in Use of Adalimumab and Azathioprine. Inflamm Bowel Dis. 2020 Jun 18;26(7):e69-e70. doi: 10.1093/ibd/izaa105. PMID: 32415301.	Severe Necrotising Toxoplasmic Retinochoroiditis in a Patient With Crohn's Disease in Use of Adalimumab and Azathioprine	Biancardi AL, et al.	GI autoimmune ds	ocular toxoplasmosis	adalimumab	Patient is a 38 year female from Brazil, with a past medical history of Crohn's Disease, on adalimumab and azathioprine for at least 4 years, who presented with blurred vision in the left eye during routine checkup. Workup was significant for yellow-white retinitis with blurred edges. Adalimumab and Azathioprine were discontinued and empiric TMP-SMX was initiated. Toxoplasma serology was positive…	No			1	Brazil	38	female	Crohn's disease	GI autoimmune ds	20 year hx of Crohn's	adalimumab	adalimumab	anti-TNF-a	~ 5 years	azathioprine	yes (among other immunosuppressants)	yes (among other immunosuppressants)	blurred vision	decreased visual acuity in the Left eye (hand movement only); fundoscopy revealed vitritis and extensive necrotizing yellow-white retinitis strongly suggestive of Toxo chorioretinitis	Toxo IgG positive; IgM positive	yes					serology only	ocular	acute	acute toxoplasmosis (given Toxo IgG+IgM+ and the abscence of an adjacent old retinal scarring at the time of presentation)	TMP-SMX; changed to sulfadiazine, pyrimethamine, and folinic acid 23 ds later (as best first line regimen)	yes	not reported	discontinued adalimumab and azathioprine; azathioprine was reintroduced 23 days later due to CD reactivation	only azathioprine was re-introduced after 23 days off immunotherapy	slow progressive improvement in ocular inflammation		yes
32592604	Castaño-Amores C, Nieto-Gómez P. Cerebral toxoplasmosis associated with treatment with rituximab, azathioprine and prednisone for dermatomyositis. Br J Clin Pharmacol. 2021 Mar;87(3):1525-1528. doi: 10.1111/bcp.14445. Epub 2020 Aug 3. PMID: 32592604.	Cerebral toxoplasmosis associated with treatment with rituximab, azathioprine and prednisone for dermatomyositis	Castaño-Amores C, et al.	Rheumatologic	cerebral toxoplasmosis	rituximab	A 22 year female from Spain, with history of dermatomyositis, on rituximab and azathioprine for ~ 4 years, presented (9 months after rituximab (x11 cycles) and while also on azathioprine), with dysarthria and dysphagia, central facial paralysis and damage to the 9th and 10th cranial nerves, retrobulbar headache, vomiting and hiccuping. Head CT showed hypodense white matter lesions. Head MRI showe…	No			1	Venezuela (patient from Venezuela, dx of Toxo while in Spain)	22	female	dermatomyositis	Rheumatologic	~20 years old	rituximab and (had received 11 cycles, last one was 9 months prior to presentation)	rituximab	anti-CD20	~ 4 years (presentation was 9 months after having received 11 cycles of Rituximab d0/d15 infusions; while on azathioprine)	azathioprine	yes (among other immunosuppressants)	yes (among other immunosuppressants)	dysphagia, dysarthria, deviation of oral commissure, central facial paralysis and damage to the 9th and 10th cranial nerves, retrobulbar headache, vomiting, hiccuping	CT head showed nonspecific hypodense areas of white matter; MRI showed multiple supratemporal lesions in both hemispheres.	CSF T. gondii PCR positive		yes				PCR of body fluid (CSF)	cerebral	unclear	unclear (Toxo serology not reported)	Pyrimethamine, sulfadiazine, follinic acid (P:50 mg/day; S:1000 mg QID; FA 30 mg Q/24 h). However, d/t sulfadiazine induced crystalluria and AKI, sulfadiazine was d/ced and Rx changed to pyrimethamine plus clindamycin	yes	not reported	not applicable (last rituximab infusion was 9 mo before presentation)	yes (changed to prednisone maintenance rx for dermatomyositis)	The symptoms of dusphagia, dysarthria and facial palsy d/t cerebral toxoplasmosis improved (time to improvement not reported); but 15 days after discharge patient developed a new manic episode and dx'ed with psychosis 2/2 to cerebral toxoplasmosis		Yes
27478763	Cren JB, Bouvard B, Crochette N. Cerebral toxoplasmosis and anti-TNFα: a case report. IDCases. 2016 Jul 7;5:40-2. doi: 10.1016/j.idcr.2016.06.006. PMID: 27478763; PMCID: PMC4954937.	Cerebral toxoplasmosis and anti-TNFα: a case report	Cren JB, et al.	Rheumatologic	cerebral toxoplasmosis (with multipl B/L ring enhanced brain lesions)	Adalimumab	64 y woman from France with medical history of erosive rheumatoid arthritis for 1 year; was treated with adalimumab plus methotrexate plus prednisone for 2 months (after failure to reach adequate clinical response initially with methotrexate for 5months and subsequently to methotrexate plus etanercept for 3 months). After 2 months of this Rx while clinical response was satisfactory, patient devel…	No			1	France	64	female	rheumatoid arthritis	Rheumatologic	~1 year hx	adalimumab	adalimumab	anti-TNF-a	2 months	methotrexate and prednisone (before that was on methotrexate and etarnecept for 3 months)	yes (among other immunosuppressants)	yes (among other immunosuppressants)	seizures (one episode of T/C sz)	one episode of seizures with no other neurologic signs. Brain CT and Brain MRI showed multiple bilateral supreatentorial ring-shaped brain lesions, contrast enhancing.	Brain Biopsy showed plasma cells and lymphocytic infiltrtes, immunohistochemistry was positive for T.gondii and Brain Biopsy Toxo PCR was positive. (CSF analysis was negative; CSF Toxo PCR was negative). Toxoplasma serology confirmed reactivation. High positive Toxo IgG, high positive Toxo IgM and positive Toxo IgA. Toxoplasma serology compared to serology 1 year earlier showed interim high rise …	yes		yes	yes		Serology, Brain biopsy immunohisotchemistry and Brain Biopsy PCR (although, CSF Toxo PCR was negative)	cerebral	reactivation	reactivation	TMP/SMX	yes	not reported	interrupted	not reported	not reported
36009113	de Almeida GB, Cristóvão M, Pontinha C, Januário G. Cerebral Toxoplasmosis as an Uncommon Complication of Biologic Therapy for Rheumatoid Arthritis: Case Report and Review of the Literature. Brain Sci. 2022 Aug 8;12(8):1050. doi: 10.3390/brainsci12081050. PMID: 36009113; PMCID: PMC9405725.	Cerebral Toxoplasmosis as an Uncommon Complication of Biologic Therapy for Rheumatoid Arthritis: Case Report and Review of the Literature	de Almeida GB, et al.	Rheumatologic	cerebral toxoplasmosis (brain abscess like lesion)	adalimumab	A 62 year old female from Portugal, with severe rheumatoid arthritis for 10 years in whom adalimumab was recently added 2 month prior to presentation to her mulridrug RA regimen (prednisolone, leflunomide, methotrexate), presented with a 2 week history of worsening temporal disorientation and unsteady gait with grade 3 left hemiparesis. Also associated lymphopenia (ALC=600 μL). T. gondii serology…	No			1	Portugal	62	female	rheumatoid arthritis	Rheumatologic	52 years old	adalimumab	adalimumab	anti-TNF-a	2 months	prednisolone 10 mg po QD; leflunomide 20 mg po QD; methotrexate 7.5 mg Q7	yes (likely due to adalimumab) (adalimumab was added to DMARD regimen 2 months prior to cerebral Toxo presentation; while patient was on MTX, prednisolone, and leflunomide for 10 years).	yes (among other immunosuppressants)	temporal disorientation & unsteady gait, with grade 3 left hemiparesis x 2 weeks	moderate left hemiparesis with temporal disorientation//Lymphopenia (ALC= 600/ μL)	Toxo IgG positive, IgM negative; brain biopsy and T.gondii Immunohistochemistry confirmed the dx of cerebral toxoplasmosis // Brain Bx showed abundant dirty necrosis and predominantly acute inflammatory cells;with cystic structures containing bradyzoites and free tachyzoites; Immunohistochemistry staining with anti-Toxoplasma antibodies showed bradyzoite containing cysts and free tachyzoites in a…	yes		yes			Serology and Brain biopsy histopathology and immunohistochemistry	cerebral	reactivation	reactivation (Toxo IgG+ IgM-)	pyrimethamine, sulfadiazine, FA (P: loading dose of 100 mg PO followed by 75 mg/day; FA 10 mg/day and S: 1 g PO q6h); also Dexamethasone 0.5 mg QD	yes	6 weeks	discontinuation of adalimumab; prednisolone de-escalation	adalimumab was not re-initiated. (continued on MTX, prednisolone and leflunomide with prophylactic treatment with TMP-SMX)	full recovery at follow-up				yes
20029990	Desmond R, Lynch K, Gleeson M, Farrell M, Murphy P. Progressive multifocal leukencephalopathy and cerebral toxoplasmosis in a patient with CLL. Am J Hematol. 2010 Aug;85(8):607. doi: 10.1002/ajh.21589. PMID: 20029990.	Progressive multifocal leukoencephalopathy and cerebral toxoplasmosis in a patient with CLL	Desmond R, et al.	Oncologic	cerebral toxoplasmosis concomittently with PML	rituximab	Patient is a 63 year old male from Ireland, with a history of chronic lymphocytic leukemia, on rituximab (for 8 months prior to onset) along with fludarabine, and cyclophosphamide, who presented with apraxia, memory loss and cognitive impairment. Workup revealed high signal white matter on MRI, brain biopsy with ruptured toxoplasmosis cysts. (Of note, immunohistochemistry was positive for JC viru…	Yes			0	Ireland	63	male	chronic lymphocytic leukemia	Oncologic	10 year history of CLL	rituximab	rituximab	anti-CD20	8 months	fludarabine, cyclophosphamide	yes (among other immunosuppressants)	yes (among other immunosuppressants)	apraxia, forgetfulness, cognitive impairment	Brain MRI: high signal areas in white matter in Right frontal and Left frontal and parietal area	CSF T. gondii PCR positive and brain biopsy showed ruptured toxoplasmosis cysts ( the CSF was also positive for JC virus and the brain biopsy immunohistochemistry was positive for JC virus)		yes (CSF)	yes			Brain biopsy histopathology and immunohistochemistry and PCR of body fluid (CSF)	cerebral	unclear	unclear	not reported	not reported	not reported	not reported	not applicable (patient died)	Died, 4 weeks after onset, due to progressive ataxia, dementia, dysphagia
29141790	Enriquez-Marulanda A, Valderrama-Chaparro J, Parrado L, Diego Vélez J, Maria Granados A, Luis Orozco J, Quiñones J. Cerebral toxoplasmosis in an MS patient receiving Fingolimod. Mult Scler Relat Disord. 2017 Nov;18:106-108. doi: 10.1016/j.msard.2017.05.004. Epub 2017 May 12. PMID: 29141790.	Cerebral toxoplasmosis in an MS patient receiving Fingolimod	Enriquez-Marulanda A, et al.	Autoimmune-Neurologic	cerbral toxoplasmosis	fingolimod	30 y female from Colombia, with a 4 year hx of multiple sclerosis (MS) who was treated for the last 1 year with fingolimod, presented with 1 week history of left sided hemiparesis, fever and fatigue. Brain MRI showed multiple demyelinating like lesions in the corticomedullary junction that could have corresponded to tumefactive form of MS relapse. Patient initially received methyprednisolone, for…	No			1	Colombia	30	female	multiple sclerosis	Neurologic autoimmune ds	4 yrs Hx	fingolimod	fingolimod	sphingosine 1-phosphate receptor modulator	1 year	no	yes (monotherapy)	yes (monotherapy)	hemiparesis, fever, fatigue	Brain MRI: multiple demyelinating like lesions some with contrast ring-enhancement	CSF Toxo PCR positive, Toxo IgG and IgM positive	yes	yes (CSF)				Serology and PCR of body fluid (CSF, blood, aqueous, or vitreous fluid)	cerebral	acute	acute toxoplasmosis	Pyrimethamine+ clindamycin IV (due to TMP/SMX skin allergy)	yes	not reported	discontinued	discontinued (replaced by interferon beta 1A)	at hospital discharge: mild motor compromise of her left lower limb; at 2 mo f/up: Brain MRI: significant improvement of brain lesions, with eventual complete resolution						yes
30460322	Gharamti AA, Rao A, Pecen PE, Henao-Martínez AF, Franco-Paredes C, Montoya JG. Acute Toxoplasma Dissemination With Encephalitis in the Era of Biological Therapies. Open Forum Infect Dis. 2018 Oct 17;5(11):ofy259. doi: 10.1093/ofid/ofy259. PMID: 30460322; PMCID: PMC6237240.	Acute Toxoplasma Dissemination With Encephalitis in the Era of Biological Therapies	Gharamti AA, et al.	Oncologic and Rheumatologic	disseminated toxoplasmosis (cerebral toxoplasmosis, myocarditis and myositis)	trametinib (MEK-inhibitor) (developed disseminated toxoplasmosis 5 weeks after trametinib; before that, patient was on abatacept for RA and rituximab (for pseudolymphoma of R orbit)	Patient is a 65 year old male from the US, with a history of rheumatoid arthritis, on abatacept, and R orbit pseudolymphoma. Due to expansion of pseudolymphoma to the right orbit, the patient required radiation therapy. Received also 6 cycles of bendamustine and rituximab over 6 months. Due to progression of the disease on the MRI and rapid vision loss, started on trametinib. 5 weeks later presen…	No	YES		1	United States	65	male	Rheumatoid arthritis (on Abatacept) and also R orbit pseudolymphoma, undergoing radiation therapy to R orbit followed by 6 cycles of Rituximab+ Bendamustine over 6 months	Oncologic and Rheumatologic	not reported	trametinib (MEK-inhibitor) (developed disseminated toxoplasmosis 5 weeks after trametinib; before that, patient was on abatacept for RA and rituximab (for pseudolymphoma of R orbit)	trametinib	kinase inhibitor (MEK-inhibitor)	6 months	bendamustine	yes (among other immunosuppressants)	yes (among other immunosuppressants)	gait incoordination; fine motor skill deficit; chest discomfort, dyspnea, orthopnea, leg pain	Brain MRI revealed multiple ring-enhancing lesions supratentorial and infratentorial; CSF lymphocytic pleocytosis, positive CSF T.gondii PCR; retinitis; elevated serum troponin; diffuse hypokinesia on cardiac ECHO; MRI revealed myositis of Right thigh	CSF T. gondii PCR positive; initial serology (Toxo IgM positive, IgG negative); subsequent serology 2 days later at the PAMF TSL lab revealed positive Toxo IgG (Dye test), low IgG avidity, and positive IgM and IgA.	yes	yes				Serology and PCR of body fluid (CSF, blood, aqueous, or vitreous fluid)	disseminated	acute	acute toxoplasmosis (given acute toxo serology at PAMF TSL, Toxo IgG+IgM+IgM+ and low IgG avidity, after consumption of wild boar sausages while on Tremtinib)	TMP-SMX	yes	16 weeks	not reported	not reported	substantial clinical improvement and reduction in size and number of CNS lesions after 16 weeks of high dose TMP/SMX						yes
23944322	Goldberg RA, Reichel E, Oshry LJ. Bilateral toxoplasmosis retinitis associated with ruxolitinib. N Engl J Med. 2013 Aug 15;369(7):681-3. doi: 10.1056/NEJMc1302895. PMID: 23944322.	Bilateral toxoplasmosis retinitis associated with ruxolitinib	Goldberg RA, et al.	Oncologic	ocular toxoplasmosis (acute primary bilateral chorioretinitis)	ruxolitinib	Patient is a 65 year old male from the US, with a history of polycythemia vera, on ruxolitinib, who presented with decreased vision in both eyes. Workup revealed decreased visual acuity in both eyes x 1mo (VA=counting fingers only on the left eye), focal retinal whitening, and vitritis in bilateral eyes, with no adjacent chorioretinal scars. PCR of aqueous fluid was positive for T. gondii and ser…	No			1	United States	65	male	polycythemia vera (with myelofibrosis and splenomegaly)	Oncologic	not reported	ruxolitinib	ruxolitinib	kinase inhibitor (JAK-inhibitor)	not reported	none	yes (monotherapy)	yes (monotherapy)	decreased vision in b/l eyes	20/50 visual acuity right eye; finger counting in left eye; focal retinal whitening with poorly defined borders and vitritis in macula	Toxo IgG positive and IgM positive and aqueous fluid T.gondii PCR positive	yes	yes				Serology and PCR of body fluid (CSF, blood, aqueous, or vitreous fluid)	ocular	acute	acute toxoplasmosis (given Toxo IgG+IgM+ and no adjacent old retinal scarring at the time of presentation)	TMP-SMX plus clindamycin	yes	not reported	discontinued Ruxolitinib (weaned off)	not reported	stable vision with retinal scarring after 3 months		yes
30207078	Gonzalez Vicent M, Molina B, Fabregat M, Segura M, Diaz MA. Toxoplasmosis and secondary Guillain-Barré associated with ruxolitinib as graft-versus-host disease treatment. Pediatr Blood Cancer. 2019 Jan;66(1):e27446. doi: 10.1002/pbc.27446. Epub 2018 Sep 11. PMID: 30207078.	Toxoplasmosis and secondary Guillain-Barré associated with ruxolitinib as graft-versus-host disease treatment	Gonzalez Vicent M, et al.	Transplant	cerebral toxoplasmosis and secondary GBS (Guillain Barre syndrome)	ruxolitinib	Patient is a 17 year old female from Spain, with a past medical history of Hodgkin lymphoma. She recently underwent allogeneic HSCT, initially discharged with cyclosporine and cotrimoxazole but later (Day +55 post HSCT) developed steroid refractory intestinal GvHD and was started on ruxolitinib as compassionate use. 3 weeks after starting ruxolitinib, she developed somnolence, altered mental stat…	No			1	Spain	17	female	s/p allogeneic HSCT for hodgkin's lymphoma with intestinal GvHD (Graft versus host disease) steroid refractory.	Transplant	not reported	ruxolitinib	ruxolitinib	kinase inhibitor (JAK-inhibitor)	3 weeks	cyclosporine	yes (likely due to ruxolitinib; because toxoplasmosis developed 3 weeks after the addition ruxolitinib) (prior to that, patient was on steroids and cyclosporin)	yes (among other immunosuppressants)	somnolence, altered mental status, temporospatial disorientation	MRI revealed multiple supra and infratentorial cortico-subcortical lesions, many with ring enhancement. Elevated CSF protein without pleocytosis. CSF and blood + T.gondii PCR. Toxoplasma Serology seroconversion. Severe Lymphopenia (T cells 46/mcL; CD4 cells 3/mcL), Decreased NK cells and Tregs (Regulatory T cells)	T. gondii PCR positive in blood and CSF and Toxoplasma serology seroconversion	yes	yes				Serology and PCR of body fluid (CSF, blood, aqueous, or vitreous fluid)	cerebral	acute	acute toxoplasmosis (given Toxo seroconversion)	pyrimethamine-sulfadiazine-folinic acid +clindamycin (after the development of seconday GBS presumable from toxoplasmosis: also high dose immunoglobulin and plasmapheresis)	yes	not reported	continued ruxolitinib at a decreased dosage	continued on ruxolitinib therapy after decreasing dosage initially	Brain MRI lesions improved and CSF and blood Toxo PCR became negative and consciousness initially improved, but then patient developed secondary Guillain-Barre syndrome with symmetric weakness hypotonia and areflexia; in addition to speech and swallowing problems, loss of R eye vision and incontinence. EMG confirmed axonal damage. VEP confirmed mixed axonal and demyelinating lesions of the Right …		yes
32670684	Hill B, Wyatt N, Ennis D. Cerebral Toxoplasmosis in a Rheumatoid Arthritis Patient on Immunosuppressive Therapy. Cureus. 2020 Jun 10;12(6):e8547. doi: 10.7759/cureus.8547. PMID: 32670684; PMCID: PMC7357337.	Cerebral Toxoplasmosis in a Rheumatoid Arthritis Patient on Immunosuppressive Therapy	Hill B, et al.	Rheumatologic	cerebral toxoplasmosis	infliximab	Patient is a 70 year old female from the US, with history of rheumatoid arthritis on chronic therapy with methotrexate and infliximab, who presented with a 2 week hx of right sided weakness with minor falls. Workup was significant for bilateral large ring-enhancing lesions at the basal ganglia (4x2 cm on the Left and 1 cm on the right) and bilateral cerebral edema. Brain biopsy done due to suspic…	No			1	United States	70	female	rheumatoid arthritis	Rheumatologic	not reported	infliximab	infliximab	anti-TNF-a	2 years	methotrexate	yes (among other immunosuppressants)	yes (among other immunosuppressants)	progressive right-sided weakness; mild left-sided facial droop and slurred speech several days before	Patient had a 2 weeks hx of R sided hemiparesis 4/5 strength in RUE and RLE with minor falls. Brain CT showed significant for b/l edema and lesions throughout basal ganglia with mild mass effect; Brain MRI revealed bilateral large ring-enhancing lesions at the basal ganglia (4x2 cm on the left and 1 cm on the right) abd bilateral edema. Brain Biopsy (d/t suspicion for brain metastases) showed nec…	brain tissue biopsy showed necrotic brain tissue and structures consistent with tachyzoites; positive IHC for toxoplasma; Serum high positive Toxo IgG titers. (Results for Toxo IgM or IgG avidity were not reported)	yes		yes			Serology and Brain biopsy histopathology and immunohistochemistry	cerebral	unclear	unclear (high titers of Toxo IgG and brain bx positive for tachyzoites)	high dose TMP-SMX (due to unavailability of pyrimethamine)(patient received also dexamethasone due to the cerebral edema)	yes	6 weeks	infliximab and methotrexate were discontinued	not reported	transitioned to long-term acute care hospital due to a complication after the brain biopsy (with post biopsy brain hemorrhage)
33871919	Hoellinger B, Ursenbach A, Villard O, Guffroy B, Simand C, Lioure B. Unusual presentation of toxoplasmosis with gastro-intestinal involvement in HLA non-identical stem cell transplantation. Transpl Infect Dis. 2021 Aug;23(4):e13616. doi: 10.1111/tid.13616. Epub 2021 Apr 24. PMID: 33871919.	Unusual presentation of toxoplasmosis with gastro-intestinal involvement in HLA non-identical stem cell transplantation	Hoellinger B, et al.	Transplant	cerebral toxoplasmosis developed 1 month after initiation of the Ruxolitinib (before that pt had steroid refractory enteric GvHD; retrospective analysis of enteric bx samples revealed + Toxo PCR; but this had occured while on other immunosuppressants post HSCT and before Ruxolitinib was started)	ruxolitinib	Patient is a 38 year old male from France, s/p haplo-identical allograft for acute myeloid leukemia, who was started on cyclophosphamide, ciclosporin, mycophenolate-mofetil for post-transplant GvHD prevention. The patient presented 3 weeks after transplant with acute diarrhea. Rectal biopsy showed grade II GvHD. Due to failure to respond to steroids, was changed to Tacrolimus, plus steroids, howe…	No			1	France	38	male	HSCT for AML (Patient was started on Ruxolitinib for steroid refractory presumed acute intestinal GvHD; and 1 month later, developed cerebral toxoplasmosis)	Transplant	not reported	ruxolitinib	ruxolitinib	kinase inhibitor (JAK-inhibitor)	1 month	Patient was on Tacrolimus and steroids (in addiiton to ruxolitinib) prior to development of cerebral toxoplasmosis (prior to that, for GvHD prevention was on cyclophosphamide, cyclosporin, mycophenolate-mofetil. Then patient developed acute intestinal GvHD, that was refractory to steroids. Then was changed to Ruxolitinib, tacrolimus, plus steroids)	yes (among other immunosuppressants)	yes (among other immunosuppressants)	Patient developed left hemiplegia 1 month after starting Ruxolitinib for steroid refractory presumed GvHD (before the development of s/s of cerebral toxoplasmosis, patient had acute intesinal GvHD steroid refractory and then had persisting protein loosing exudative enteropathy, with enteric biopsies with positive T.gondii PCR, suggestive also intestinal toxoplasmosis. Of note, the intestinal symp…	Brain CT showed capsulothalamic hemorrhage with multiple nodular lesions of grey matter confirmed by Brain MRI. CSF Toxo PCR was Toxo positive. (1 month after starting Ruxolitinib for presumed steroid refractory GVHD)	CSF T. gondii PCR positive; blood PCR positive		yes				PCR only (CSF and blood)	cerebral	reactivation	reactivation (Donor and Recipient of HSCT were Toxo positive)	IV TMP-SMX 10/50 mg/kg/day x12 weeks and anti-Toxoplasma prophylaxis after that with TMP/SMX for 6 months	yes	12 weeks	discontinuation of ruxolitinib and tacrolimus; and decreased steroid dose	not reported	full recovery of Neurologic symptoms at 6 month follow-up				yes
32212270	Javadzadeh S, Gkini MA, Panos GD, Adewoyin T, Bewley A. Ocular toxoplasmosis in a patient treated with ustekinumab for psoriasis. Clin Exp Dermatol. 2020 Aug;45(6):802-804. doi: 10.1111/ced.14198. Epub 2020 Mar 25. PMID: 32212270.	Ocular toxoplasmosis in a patient treated with ustekinumab for psoriasis	Javadzadeh S, et al.	Dermatologic autoimmune ds	ocular toxoplasmosis	ustekinumab	Patient is a 60 year old female from the UK, with a past medical history of moderate to severe psoriasis, on ustekinumab, presented with floaters in her right eye. Patient's workup was significant for chorioretinitis and serology was positive for T. gondii, consistent with ocular toxoplasmosis. Treatment was initiated with 1 month of oral azithromycin, pyrimethamine, folinic acid, and topical dex…	No			1	United Kingdom	60	female	moderate to severe psoriasis	Dermatologic autoimmune ds	not reported	ustekinumab (every 3 months)	ustekinumab	IL-12/IL-23 inhibitor	not reported (case was published in 2020 and pt has been on biologics since 2011)	none	yes (monotherapy)	yes (monotherapy)	floaters and black dots in right eye	chorioretinitis with visual acuity of 6/24, elevated intraocular pressure at 35 mmHg; optic coherent tomography (OCT) with patchy retinal thickening	T. gondii positive serology (no further information)	yes					serology only	ocular	acute	acute toxoplasmosis ( probably; Toxo+ serology with no adjacent old retinal scar at the 1st occurance of ocular toxoplasmosis)	1st occurence: azithromycin, pyrimethamine, folinic acid, topical apraclonidine, topical dexamethasone. 2nd occurrence: previous regimen + oral prednisolone and topical dorzolamide	yes	for the 1st occurence: probably x1 month; for the 2nd occurence: unclear	initially continued while on anti-Toxoplasma Rx; but d/t recurrence of ocular toxoplasmosis 4 mo later, ustekinumab was temporarily discontinued and restarted at a later point	continued after temporary discontinuation after the second occurance	after the 1st occurence:after 1 month there was resolution of inflammation and a quiescent scar; but recurrence 4 months later with complete loss of vision. Pt was retreated for toxoplasmosis + oral steroids and ustekinumab temporarily discontinued. After the 2nd occurence, d/t involvemement of the fovea, pt eventually had permanent vision impairment although within 1 week there was almost comple…					yes
31958891	Kator S, Zurko J, Webb BJ, Balatico MA, Clayton F, Palmer CA, Konopa K, Motyckova G, Ford CD, Ostronoff F. Disseminated toxoplasmosis and haemophagocytic lymphohistiocytosis following chimeric antigen receptor T-cell therapy. Br J Haematol. 2020 Apr;189(1):e4-e6. doi: 10.1111/bjh.16402. Epub 2020 Jan 20. PMID: 31958891.	Disseminated toxoplasmosis and haemophagocytic lymphohistiocytosis following chimeric antigen receptor T-cell therapy	Kator S, et al.	Oncologic	disseminated toxoplasmosis with multiorgan failure, including lung involvement	CAR T-cell therapy	54 y male from the US, with relapsed/refractory diffuse large B cell lymphoma, received CAR-T therapy. His immediate post-CAR-T therapy course was complicated by grade 2 CRS and grade 4 neurotoxicity which were treated with three doses of tocilizumab and steroids, followed by an oral dexamethasone taper which he completed on day 24. Patient was neutropenic until day 26 post CAR-T and remained pro…	YES			1	USA	54	male	Diffuse large B cell Lymphoma (Relapsed/Refractory)	Oncologic	not reported	CAR-T (axicabtagene ciloleucel)	CAR-T	CAR-T-cell therapy	1 dose 67 days prior to presentation	received lymphodepleting chemotherapy (with fludarabine and cyclophosphamide) prior to CAR-T //After CAR-T, due to concern for possible CRS received steroids and 1 dose of Tocilizumab; steroid tapering finsihed on day 24 post CAR-T.	yes (among other immunosuppressants)	yes (among other immunosuppressants)	headache, progressive weakness, fevers, progressive respiratory failure	Chest CT showed B/L dense ground glass lung opacities	post-mortem autopsy showed Toxoplasma cysts and tachyzoites in multiple organs (CNS, cervical spine, and lungs); with lungs showing extensive neutrophilic infiltrates, hemorrhages, Toxoplasma cysts. Toxoplasma Immunohistochemistry was positive			yes			post-mortem CNS and lung histopathology and immunohistochemistry	disseminated	reactivation	possible reactivation (symptoms onset within 2 months from initiation of CAR-T)	TMP/SMX	yes	Patient expired from disseminated disease and multiorgan failure 3 days after initiation of TMP/SMX	not applicable (1 infusion of CAR T-cell therapy)	not applicable (patient died)	death (from disseminated toxoplasmosis with multiorgan failure)
38655271	Kayabaşı M, Mammadov T, Köksaldı S, Arıkan G, Kaynak S, Saatci AO. Active toxoplasma chorioretinitis in immunocompromised patients: a case series. Arch Clin Cases. 2024 Apr 17;11(1):5-12. doi: 10.22551/2024.42.1101.10278. PMID: 38655271; PMCID: PMC11034477.	Active toxoplasma chorioretinitis in immunocompromised patients: a case series	Kayabaşı M, et al.	Rheumatologic	ocular toxoplasmosis	adalimumab	A 52 year old female from Turkey, with past medical history significant for ankylosing spondylitis, on adalimumab, salazopyrin, and prednisolone, presented with chief complaint of left-sided decreased vision x 4 months. VA was hand motion only on the left eye. Patient's exam was significant for chorioretinitis and serology revealed IgG positive and IgM negative for T. gondii, consistent with ocul…	No			1	Turkey	52	female	ankylosing spondylitis	Rheumatologic	14 year hx	adalimumab	adalimumab	anti-TNF-a	not reported	salazopyrin; prednisolone	yes (among other immunosuppressants)	yes (among other immunosuppressants)	decrease in visual acuity in left eye	Visual acuity only hand motion in left eye; granulomatous keratic precipitates and 3+ anterior chamber cells in left eye; yellow focal chorioretinitis the size of x2 optid disc diameter, grade 7 vitriitis, OCT showed vitreomacular adhesions	IgG positive; IgM negative	yes					serology only	ocular	reactivation	reactivation (Toxo IgG+ IgM- )	oral TMP-SMX BID; azithromycin; x2 intravitreal injections of clindamycin+dexamethasone; topical prednisolone acetate 1% eye drops; tropicamide 0.5% eye drops	yes	not specified the duration of treatment at treatment (TMP/SMX BID dosing)// but they did report that patient received 5 months oral TMP-SMX and 2 months of azithromycin due to longstanding vitritis	discontinued adalimumab	not reported	at 5 mo f/up: vision had improved but still decreased (left VA was 4/10), IOP was 13 mmHg, the vitreous haze lessened, and the lesion appeared atrophic with sharp borders
31722870	Kersten MJ, van Ettekoven CN, Heijink DM. Unexpected neurologic complications following a novel lymphoma treatment 'expected' to give rise to neurologic toxicity. BMJ Case Rep. 2019 Nov 12;12(11):e229946. doi: 10.1136/bcr-2019-229946. PMID: 31722870; PMCID: PMC6855863.	Unexpected neurologic complications following a novel lymphoma treatment 'expected' to give rise to neurologic toxicity.	Kersten et al	oncologic	cerebral toxoplasmosis	CAR T-cell therapy	A 71-year-old man from Netherlands, with relapsed/refractory diffuse large B-cell lymphoma (DLBCL) underwent first line Rituximab based immunotherapy (R-CHOP); due to refractory disease continued with second line immunotherapy( R-DHAP, R-VIM, R-DHAP), followed by high-dose chemotherapy with BEAM, and an autologous stem cell transplant. Few months later, his lymphoma relapsed and the patient was r…	No			1	Netherlands	71	male	Relapsed/Refractory Diffuse Large B-cell Lymphoma	oncologic	~67	CAR T-cell	CAR T-cell	CAR-T-cell therapy	1 infusion	Prior to CAR T infusion had received RCHOP (first line immunochemotherapy), R-DHAP, R-VIM, and R-DHAP (second line immunochemotherapy); high-dose chemotherapy (w autologous SCT) and prior to the CAR T-cell infusion got bridging chemotherapy (Rituximab-Bendamustin) and lymphodepleting chemotherapy.	yes (among other immunosuppressants)	yes (among other immunosuppressants)	neurocognitive impairment with decrease in routine post CAR T mini-mental test scores (-6/30) and micrographia, along with flu-like symptoms numbness in legs, balance problems and hand tremors	Missed 6 out of a total of 30 points on the routine post CART-cell mini mental state examination; brain MRI scan hypointense lesion with incomplete ring enhancement in the left basal ganglia with eccentric target sign surrounded by hypointense perifocal edema. Toxoplasma IgG and IgM were negative (but prior to CAR T-cell therapy patient had hypogammaglobulinaemia (IgG, 2.9g/L) and a low CD4 count…	Brain MRI scan hypointense lesion with incomplete ring enhancement in the left basal ganglia with eccentric target sign surrounded by hypointense perifocal edema (Toxoplasma serology was negative in the context of profound lymhopenia)						radiological characteristics (Brain imaging findings and rapid response to anti-Toxoplasma therapy)// Toxoplasma serology was negative in the conext of lymphopenia	cerebral	unclear	unclear	pyrimethamine,sulfadiazine, F/A.	yes	not reported	not applicable (typically CAR T-cell therapy is 1 infusion)	not applicable (typically CAR T-cell therapy is 1 infusion)	Improvement: His neurological symptoms improved within a few days after starting anti-toxoplasma therapy and resolved fully, but family notes some mild cognitive impairment (memory gaps, and emotional liability with urgency to do things without delay and getting easily upset)
34382299	Krull E, Taraschi G, El Amari EB, Pellegrinelli JM, Martinez de Tejada B. Congenital toxoplasmosis after adalimumab treatment before pregnancy. J Obstet Gynaecol Res. 2021 Nov;47(11):4055-4059. doi: 10.1111/jog.14973. Epub 2021 Aug 11. PMID: 34382299; PMCID: PMC9292430.	Congenital toxoplasmosis after adalimumab treatment before pregnancy	Krull E, et al.	Rheumatologic	congenital toxoplasmosis	adalimumab	Patient is a 36 year old G2P1 female from Switzerland, with past medical history significant for ankylosing spondylitis, on adalimumab for 4 years, until 5 months before conception. Found to have abnormal fetal scan at 26 weeks gestation, with Right cerebral ventriculomegaly and multiple hyperechoic lesions in the cerebral parenchyma. Fetal MRI confirmed multiple subependymal T2 intense lesions a…	YES (elective pregnancy termintation of the fetus)			1	Switzerland	36	female	ankylosing spondylitis	Rheumatologic	not reported	adalimumab	adalimumab	anti-TNF-a	x4 years and until 5 months before pregnancy	none	yes (Retrospective Toxo serology revealed acute primary Toxoplasma infection 6-7 months prior to conception when patient was on adalimumab and patient had increased IgG titers for more than a year after infection and at 6 weeks GA had very high T. gondii IgG titers, +IgM and high IgG avidity (it was considered at that time that she had an infection prior to conceptrion and thus not at risk for ve…	yes (monotherapy)	abnormal fetal scan with cerebral echogenic lesions; multiple sub-ependymal T2-weighted intense lesions in the right frontal and left temporal cerebral parenchyma as long as multiple cortical–subcortical cystic T2 weighted intense lesions in the left parieto-occipital region. Fetal autopsy showed hepatosplenomegaly, calcifications of the adrenal glands, and a T-lymphocyte infiltration in the skel…	abnormal fetal scan	Positive T.gondii amniotic fluid PCR; retrospective identification of acute Toxoplasma infection 6-7 months before conception, with increasing T.gondii IgG titers. At 6 weeks GA mother had + T.gondii IgG at very high titers, + IgM and high avidity (at that time it was considered that the mother had aquired the Toxoplasma infection at least 2 months prior to conception, and thus she was considered…	yes	yes (amniotic fluid)				Serology, PCR of body fluid (amniotic fluid); fetal autopsy consistent with disseminated congenital toxoplasmosis	congenital	acute	acute toxoplasmosis (and presumed persistence of parasitemia for more than 6 months; and for 5 months after the discontinuation of Adalimumab)	termination of pregnancy	not applicable	not applicable	had stopped 5 months prior to conception	not applicable (pregnancy termination d/t congenital toxoplasmosis)	termination of pregnancy
27614031	Lanfranco L, Olle Delahaye P, Dorr G, Del Bello A, Kamar N. Late isolated ocular toxoplasmosis in a belatacept-treated kidney transplant patient. Transpl Int. 2016 Dec;29(12):1352-1353. doi: 10.1111/tri.12853. Epub 2016 Sep 30. PMID: 27614031.	Late isolated ocular toxoplasmosis in a belatacept-treated kidney transplant patient	Lanfranco L, et al.	Transplant	ocular toxoplasmosis	belatacept	A 74 year old male, from France, with past medical history of kidney allograft transplant for anti-PR3 ANCA vasculitis, on belatacept, mycophenolic acid, and prednisone, presented with a complaint of acute right eye blindness 11 years after transplantation. Work up revealed chorioretinitis and ischemic vasculitis and aqueous humor T.gondii PCR and T.gondii serology were both positive, consistent …	No	YES		1	France	74	male	kidney allograft transplant 11 years prior to presentation (on TMP/SMX prophylaxis x1 year post Tx)	Transplant	not reported	belatacept	belatacept	T-cell co-stimulation inhibitor	~ 11 years	mycophenolic acid; prednisone	yes (among other immunosuppressants)	yes (among other immunosuppressants)	acute right eye blindness	ischemic vasculitis of right eye; fundoscopy showed edematous fulminant retinitis, clear vitreous fluid and necrotic hemorrhagic spots; fluorescent angiography showed temporal infarct territory (ischemic vasculitis) and micro-hemorrhage retinitis near the ischemic teritory	aqueous humor T. gondii RT-PCR positive; serology positive (pre transplant D+/R- and after the epsiodealso the Toxoplasma serology in the patient became positive)	serology	yes (aqueous)				Serology and PCR of body fluid (CSF, blood, aqueous, or vitreous fluid)	ocular	acute	Acute toxoplasmosis (kidney transplant patient who had been on biologics for 11 years-among other meds-and had recent consumption of undercooked meat prior to onset of the severe ocular toxoplasmosis (although patient prior to transplant was Toxo D+/R-, this patient developed acute ocular toxoplasmosis only after the recent consumption of undercooked meat)	pyrimethamine (100 mg loading dose, then 50 mg/day) and sulfadiazine (6 g/day) for 6 weeks.	yes	6 weeks	not reported	not reported	no recovery							yes
17067660	Lassoued S, Zabraniecki L, Marin F, Billey T. Toxoplasmic chorioretinitis and antitumor necrosis factor treatment in rheumatoid arthritis. Semin Arthritis Rheum. 2007 Feb;36(4):262-3. doi: 10.1016/j.semarthrit.2006.08.004. Epub 2006 Oct 25. PMID: 17067660.	Toxoplasmic chorioretinitis and antitumor necrosis factor treatment in rheumatoid arthritis	Lassoued S, et al.	Rheumatologic	ocular toxoplasmosis	infliximab	Patient is a 43 year old male from France, with a history of rheumatoid arthritis, on infliximab and methotrexate, who presented with sudden decreased vision of the left eye, 3 months after the addition of the infliximab. Workup revealed chorioretinitis and PCR of aqueous fluid was positive for T. gondii, consistent with ocular toxoplasmosis. Also serum T.gondii igM was positive and Aqueous humor…	No			1	France	43	male	rheumatoid arthritis	Rheumatologic	6 year hx of RA	infliximab	infliximab	anti-TNF-a	3 months	methotrexate; prednisone	yes ( infection occurred 3 months after infliximab was added; while patient was on methotrexate and prednisone prior to infliximab)	yes (among other immunosuppressants)	acute decreased vision in L eye	chorioretinitis, vitritis	Aqueous humor T. gondii IgM positive; aqueous humor T. gondii PCR positive; Serum T.gondii IgM positive, retrospective analysis of frozen plasma 6 weeks prior was IgM and IgG negative (thus documenting seroconversion from a recent infection)	yes	yes (aqueous)				Serology and PCR of body fluid (CSF, blood, aqueous, or vitreous fluid)	ocular	acute	acute toxoplasmosis (Toxo IgM strongly + at presentation and documentation of seroconversion; retrospectively testing showed that 6 weeks prior to presentation patient was Toxo IgG- and IgM-)	pyrimethamine, sulfadiazine, folinic acid was given for 6 weeks.	yes	6 weeks	discontinued	not reported	central scotoma 2/2 scarring due to toxoplasmic chorioretinitis
17067660	Lassoued S, Zabraniecki L, Marin F, Billey T. Toxoplasmic chorioretinitis and antitumor necrosis factor treatment in rheumatoid arthritis. Semin Arthritis Rheum. 2007 Feb;36(4):262-3. doi: 10.1016/j.semarthrit.2006.08.004. Epub 2006 Oct 25. PMID: 17067660.	Toxoplasmic chorioretinitis and antitumor necrosis factor treatment in rheumatoid arthritis	Lassoued S, et al.	Rheumatologic	ocular toxoplasmosis	etanercept	Patient is a 40 year old female from France, with a history of rheumatoid arthritis, recently started on etanercept (in addition to methotrexate and prednisone) and 4 weeks later presented with vision loss in the lower quadrant of her left eye. Workup was significant for chorioretinitis (with peripapillary edema and intense vitreal inflammation and choroidal occlusion at the fluorescent angiograp…	No			2	France	40	female	rheumatoid arthritis	Rheumatologic	~4 year hx	etanercept	etanercept	anti-TNF-a	4 weeks	none	yes (monotherapy)	yes (monotherapy)	vision loss in lower quadrant of left eye	fundoscopy: peripapillary edema and intense vitreal inflammation with choroidal occlusion at the fluorescent angiography	Toxoplasma IgG positive; IgM negative	serology					serology only	ocular	reactivation	reactivation (Toxo IgG+ IgM-)	pyrimethamine, sulfadiazine, folinic acid was given for 6 weeks.	yes	not reported	not reported	not reported	moderate improvement with retinal scar
31909136	Lee EB, Ayoubi N, Albayram M, Kariyawasam V, Motaparthi K. Cerebral toxoplasmosis after rituximab for pemphigus vulgaris. JAAD Case Rep. 2019 Dec 24;6(1):37-41. doi: 10.1016/j.jdcr.2019.10.015. PMID: 31909136; PMCID: PMC6938870.	Cerebral toxoplasmosis after rituximab for pemphigus vulgaris	Lee EB, et al.	Dermatologic autoimmune ds	cerebral toxoplasmosis (acute)	rituximab	Patient is a 52 year old female from the US, with a history of pemphigus vulgaris, on rituximab (after failure to respond to azathioprine, mycophenolate and prednisone). 6 weeks after the 3d cycle of Rituximab, the patient presented with persistent rhinorrhea (that was d/t CSF leak) and symptoms concerning for pseudotumor cerebri. Workup revealed encephalocele, CSF leak, and underwent repair with…	No			1	United States	52	female	pemphigus vulgaris	Dermatologic autoimmune ds	not reported	rituximab	rituximab	anti-CD20	4.5 months	none at the time of Rituximab therapy (prior to the 3 cycles of Rituximab, patient was on Azathrioprine, Mycophenolate and Prendisone, but AZP was ineffective and had developed osteonecrosis)	yes (monotherapy)	yes (monotherapy)	symptoms concerning for pseudotumor cerebri	CT: encephalocele and CSF leak; MRI found ill-defined round increased signal intensity w/i right globus pallidus and lentiform nuclei with ring enhacement centrally	Highly positive Toxo IgM (Toxo IgG negative) and positive plasma next-generation sequencing assay (Karius test) (CSF Toxo PCR was negative)	yes				yes	serology and plasma NGS (although, CSF Toxo PCR was negative)	cerebral	acute	acute toxoplasmosis	pyrimethamine and leucovorin for 6 weeks followed by TMP-SMX TID for 6 weeks and followed by TMP/SMX QD for maintenance Tx	yes	12 weeks	Deferred additional tx with Rituximab; and Mycophenolate was tapered to discontinuation	additional Rituximab tx was deferred	complete resolution of MRI findings of abnormal signal in the R basal ganglia			yes
16806484	Lim Z, Baker B, Zuckerman M, Wade JJ, Ceesay M, Ho AY, Devereux S, Mufti GJ, Pagliuca A. Toxoplasmosis following alemtuzumab based allogeneic haematopoietic stem cell transplantation. J Infect. 2007 Feb;54(2):e83-6. doi: 10.1016/j.jinf.2006.04.013. Epub 2006 Jun 30. Erratum in: J Infect. 2007 Jul;55(1):e11. Zuckermann, Mark [corrected to Zuckerman, Mark]. PMID: 16806484.	Toxoplasmosis following alemtuzumab based allogeneic haematopoietic stem cell transplantation	Lim Z, et al.	Oncologic	Cerebral toxoplasmosis	Alemtuzumab	63 Y male from the UK with Hx of chronic myelomonocytic leukemia, s/p Alemtuzumab based HSCT (Fludarabine-Busulphan-Alemtuzumab). TMP/SMX prophylaxis was given as patient was Toxo R+/D- pre HSCT. 4 months post HSCT patient developed seizures and R sided weakness. Brain MRI showed left sided superior frontal gyral lesion with ring enhancement and edema. Patient was also receiving Cyclosporin A for…	YES (but not from toxoplasmosis)		YES	2025-02-02	not reported	63	male	CMML	Oncologic	not reported	alemtuzumab	alemtuzumab	anti CD-52	4 months	Fludarabine, Busulphan , Cyclosporin A	yes (among other immunosuppressants)	yes (among other immunosuppressants)	seizures and R sided weakness	Brain MRI:Left sided superior frontal gyral lesion with ring enhancement and edema.	Brain Biopsy confirmed the diagnosis of toxoplasmosis, Toxoplasma IgG+ IgM- (post HSCT) // Also recipient was Toxo IgG+ pre HSCT (although,CSF Toxo PCR was negative)	yes					Serology and Brain biopsy histopathology (although, CSF PCR was negative)	cerebral	reactivation	reactivation	pyrimethamine-sulfadiazine	yes	not reported	not applicable (alemtuzumab was given at the HSCT)	not applicable (alemtuzumab was given at the HSCT)	condition stabilized and serial MRI showed no increase in size of lesions
16806484	Lim Z, Baker B, Zuckerman M, Wade JJ, Ceesay M, Ho AY, Devereux S, Mufti GJ, Pagliuca A. Toxoplasmosis following alemtuzumab based allogeneic haematopoietic stem cell transplantation. J Infect. 2007 Feb;54(2):e83-6. doi: 10.1016/j.jinf.2006.04.013. Epub 2006 Jun 30. Erratum in: J Infect. 2007 Jul;55(1):e11. Zuckermann, Mark [corrected to Zuckerman, Mark]. PMID: 16806484.	Toxoplasmosis following alemtuzumab based allogeneic haematopoietic stem cell transplantation	Lim Z, et al.	Oncologic	cerebral toxoplasmosis	Alemtuzumab	22 y male from South America, with AML , after induction chemotherapy with FLAG, received an Alemtuzumab based HSCT (TBI-busulphan-cyclophosphamide conditioning with Alemtuzumab). Toxo R+/D- HSCT. 2 months post HSCT, developed fever, confusion and memory loss. Patient was also on Cyclosporin prophylaxis for GVHD prophylaxis. His serum Toxo IgG and IgM were now positive. Brain CT showed subcortica…	YES			2025-01-02	South America	22	male	AML	Oncologic	not reported	alemtuzumab	alemtuzumab	anti CD-52	2 months	busulphan-cyclophosphamide; also cyclosporin for GVHD prophylaxis	yes (among other immunosuppressants)	yes (among other immunosuppressants)	Fever, Confusion, Memory loss	Brain CT with subcortical changes in frontal lobes with no enhancement	Toxoplasma IgG and IgM positive; Postmortem brain biopsy confirmed the diagnosis of cerebral toxoplasmosis	yes		YES (post mortem)			serology and post-mortem brain biopsy confirming the diagnosis of cerebral toxoplasmosis (although, CSF Toxo PCR was negative)	cerebral	reactivation	reactivation (Recipient was Toxo IgG+ prior to HSCT)	pyrimethamine-sulfadiazine	yes	not reported (patient presented 2 month post HSCT and died 3 months post HSCT)	not applicable (alemtuzumab was given at the HSCT)	not applicable (patient died)	death
32149179	Lobo Y, Holland T, Spelman L. Toxoplasmosis in a patient receiving ixekizumab for psoriasis. JAAD Case Rep. 2020 Feb 19;6(3):204-206. doi: 10.1016/j.jdcr.2020.01.005. PMID: 32149179; PMCID: PMC7033296.	Toxoplasmosis in a patient receiving ixekizumab for psoriasis	Lobo Y,et al.	Dermatologic autoimmune ds	LADP (acute)	ixekizumab	Patient is a 34 year old female from Australia, with a history of psoriasis, on ixekizumab, who presented with a 3 month history of left axillary lymphadenopathy, dry cough, rhinorrhea. Workup showed positive Toxo IgG and IgM at high titers and low IgG avidity. Serial paired serology demonstrating increasing IgG titer, declining IgM, and persistence of low IgG avidity, consistent with acute prima…	No			1	Australia	34	female	chronic plaque psoriasis	Dermatologic autoimmune ds	17 years old	ixekizumab	ixekizumab	IL-17A inhibitor	20 months	none	yes (monotherapy)	yes (monotherapy)	lymphadenopathy (LADP) x 3 months,dry cough, rhinorrhea,	US of left axillary lymph node showed enlarged node with thickened hypoechoic cortex; US guided core needle biopsy showed reactive adenopathy due to toxoplasmosis w/o necrosis or lymphoid atypia	IgG positive (high titers), IgM positive (high titers) and low IgG avidity. Serial testing showed increasing IgG titers and decreasing IgM titers ; while low IgG avidity persisted	yes					serology only	LADP	acute	acute toxoplasmosis	pyrimethamine, leucovorin, and clindamycin	yes	14 days	continued	continued her ixekizumab (did not discontinue) with close follow up	full recovery			yes
16758413	Martin SI, Marty FM, Fiumara K, Treon SP, Gribben JG, Baden LR. Infectious complications associated with alemtuzumab use for lymphoproliferative disorders. Clin Infect Dis. 2006 Jul 1;43(1):16-24. doi: 10.1086/504811. Epub 2006 May 17. PMID: 16758413.	Infectious complications associated with alemtuzumab use for lymphoproliferative disorders	Martin S, et al	Oncologic	cerebral toxoplasmosis	Alemtuzumab	Among 9 reported US patients who received an Alemtuzumab based HSCT, there was 1 case of cerebral toxoplasmosis; that developed 169 days after the first dose of Alemtuzumab and despite TMP/SMX prophylaxis.	No		YES	1	USA	not reported	not reported	not reported	not reported	not reported	not reported	not reported	anti CD-52	not reported	not reported	yes (among other)	yes (among other immunosuppressants)	not reported	not reported	not reported						not reported	cerebral	reactivation	reactivation (despite TMP/SMX post HSCT prophylaxis)	not reported	not reported	not reported	not reported	not reported	survived (details not reported)
20955469	Martina MN, Cervera C, Esforzado N, Linares L, Torregrosa V, Sanclemente G, Hoyo I, Cofan F, Oppenheimer F, Miro JM, Campistol JM, Moreno A. Toxoplasma gondii primary infection in renal transplant recipients. Two case reports and literature review. Transpl Int. 2011 Jan;24(1):e6-12. doi: 10.1111/j.1432-2277.2010.01173.x. Epub 2010 Oct 19. PMID: 20955469.	Toxoplasma gondii primary infection in renal transplant recipients. Two case reports and literature review	Martina MN, et al.	Oncologic	pneumonic toxoplasmosis	JAK-3 inhibitor	39 y male from Spain with hx of ESRD received and renal transplant and placed on a JAK-3 inhibitor monotherapy. 2 months after transplant, the JAK-3 inhibtor was discontinued d/t anemia. Immunosuppression was changed to Tacrolimus, Mycophenolate. Patient 8 months post transplant developed flu-like symptoms with headache and non productive cough. Patient was on TMP/SMX prophylaxis for PJP for 6 mo…	No			1	Spain	39	male	kidney transplant	oncologic	not reported	JAK-3 inhibitor monotherapy	JAK-3 inhibitor	kinase inhibitor (JAK-3 inhibitor)	2 months from transplant (subsequently was replaced by tacrolimus/Mycophenolate d/t anemia)	no	yes (monotherapy)	yes (monotherapy)	Fever, non productive cough, Headache	CXR showed slight bilateral interstitial infiltrates	Documentation of seroconversion from Toxoplasma IgM+ IgG- to Toxoplasma IgM-IgG+	yes					serology only	penumonic	acute	acute toxoplasmosis from the the Toxoplasma positive donor organ (kidney)	Pyrimethamine/sulfadiazine (prior to that patient was on TMP/SMX prophylaxis for PJP for 6 months post transplant and patient had received also 3 ds of high dose TMP/SMX after the onset of the febrile illness for possible PJP until negative w/rup)	yes	6 weeks	not applicable (JAK-3 inhibitor was already discontinued d/t anemia 2 months after transplant)	not applicable (JAK-3 inhibitor was already discontinued d/t anemia 2 months after transplant)	complete resolution (1 week after initiation of anti-Toxoplasma Tx CXR had become normal)			yes
31250826	Marzolini MAV, Jaunmuktane Z, Roddie C, O'Reilly M, Chiodini P, Peggs KS. Toxoplasmosis initially presenting as neurological sequelae of chimeric antigen receptor T-cell therapy. Lancet Infect Dis. 2019 Jul;19(7):788. doi: 10.1016/S1473-3099(19)30119-7. PMID: 31250826.	Toxoplasmosis initially presenting as neurological sequelae of chimeric antigen receptor T-cell therapy	Marzolini MAV, et al.	oncologic	cerebral toxoplasmosis	CAR T-cell therapy (CD19 chimeric antigen receptor)	46 yo patient, from UK, with hx of relapsed B-cell ALL following allogeneic sibling HSCT who was recently treated with CD19 chimeric antigen receptor (CAR) T-cell therapy 4 months prior; presented with weakness, imbalance, cognitive impairment and seizures. Brain CT revealed extensive white matter abnormlaity in b/l frontal lobes and corpus callosum and brain MRI showed large peripherally enhanci…	No		YES	1	UK	46	male	relapsed B-cell acute lymphoblastic leukemia following HSCT	oncologic	not reported	CAR-T-cell (CD19 chimeric antigen receptor T-cell therapy)	CAR-T-cell	CAR-T-cell therapy	4 months prior to presentation patient received one infusion of CAR T-cell therapy	none	yes (among other immunosuppressants)	yes (among other immunosuppressants)	limb weakness, imbalance, cognitive impairment, seizures	Brain CT scan revealed extensive white matter abnormality involving frontal lobes and corpus callosum; MRI brain showed a large peripherally enhancing lesion in right frontal lobe that extended across anterior corpus callosum into left frontal lobe	Brain biopsy with dense lymphocytic infiltrates (CD3+CD20-) and CD68 macophage infiltrates; Positive immunohistochemistry for T. gondii tachyzoites; and positive CSF T. gondii PCR		yes	yes			Brain biopsy histopathology and immunohistochemistry and PCR (CSF)	cerebral	reactivation	reactivation	Pyrimethamine, Sulfadiazine, Folinic acid	yes	6 weeks	not applicable (only 1 infusion of CAR T-cell therapy)	not reported	almost complete neurological recovery, with residual proximal muscle weakness in the right arm						yes
38889439	Mejía-Salgado G, Cardozo-Pérez C, Cifuentes-González C, Durán-Merino C, de-la-Torre A. Coinfection Suspicion is Imperative in Immunosuppressed Patients with Suspected Infectious Uveitis and Inadequate Treatment Response: A Case Report. Ocul Immunol Inflamm. 2024 Dec;32(10):2548-2552. doi: 10.1080/09273948.2024.2367656. Epub 2024 Jun 18. PMID: 38889439.	Coinfection Suspicion is Imperative in Immunosuppressed Patients with Suspected Infectious Uveitis and Inadequate Treatment Response: A Case Report	Mejía-Salgado G, et al.	Rheumatologic	ocular toxoplasmosis	abatacept	A 70 year-old female from Colombia, with a past medical history significant for rheumatoid arthritis diagnosed at age 40, on Abatacept, corticosteroids and methotrexate, presented with complaints of bilateral progressively decreasing visual acuity and floaters over 3 months. Physical exam showed B/L granulomatous panuveitis, with diffuse chorioretinitis, associated with retinal necrosis with macu…	No			1	Colombia	70	female	rheumatoid arthritis	Rheumatologic	40 years old	abatacept	abatacept	T-cell co-stimulation inhibitor	not reported	methotrexate; oral corticosteroids	yes (among other immunosuppressatns) (authors describe their case as the first case report of toxoplasmosis in a patient on abatacept)	yes (among other immunosuppressants)	b/l progressive visual acuity decline; floaters; photopsia	B/L granulomatous panuveiitis, with diffuse chorioretinitis, retinal necrosis with macular involvement, fibrosis, atrophy and +2 vitreous cells and haza// VA was hand movement OD; 20/80 OS. Slit lamp revealed granulomatous keratic precipitates, 0.5+ cells in anterior chamber, posterior synechiae, and nuclear lens sclerosis. Fundoscopic examination showed central macular fibrosis, extensive retina…	Toxo IgG positive, IgM negative, vitreous T. gondii PCR positive, on retrospective evaluation of vitreous sample. Vitreous PCR was also positive for EBV	yes	yes				Serology and PCR of body fluid (CSF, blood, aqueous, or vitreous fluid)	ocular	reactivation	reactivation	Clindamycin PO;TMP-SMX; x3 intravitreal injections of clindamycin, topical corticoids and cycloplegics ((Prior to considering toxoplasmosis patient was Initially treated with lose-dose systemic corticosteroids and IV acyclovir, and intravitreal ganciclovir w continued deterioration).	yes	6 weeks	discontinued abatacept & MTX	not reported	poor visual acuity B/L (finger counting in OD and 20/70 in OS; OD: with severe retinal necrosis and macular involvement and OS: with improvement of edema in the macula, without new lesions, but there was severe necrosis in the inferior quadrants , residual vitriitis, corneal edema and +1 cells in anterior cahmber)
28011850	Misra DP, Chengappa KG, Mahadevan A, Jain VK, Negi VS. Sarcoidosis, neurotoxoplasmosis and golimumab therapy. QJM. 2016 Dec;109(12):817-818. doi: 10.1093/qjmed/hcw197. Epub 2016 Dec 22. PMID: 28011850.	Sarcoidosis, neurotoxoplasmosis and golimumab therapy	Misra DP, et al.	Pulmonary autoimmune ds	cerebral toxoplasmosis	golimumab	Patient is a 25 year old male from India, with a history of sarcoidosis, who was recently changed to golimumab for 1 mo, presented with a frontal and left-sided headache after his 2nd monthly infusion. Work up revealed multiple irregular heterogeneous ring enhancing lesions with hemorrhagic foci and brain biopsy with T.gondii immunohistochemistry revealed trophozoites of T. gondii with perivascul…	Yes			1	India	25	male	sarcoidosis	Pulmonary autoimmune ds	not reported	golimumab	golimumab	anti-TNF-a	~39 days	previously on oral glucocorticoids and methotrexate (discontinued due to transaminitis)	yes (monotherapy)	yes (monotherapy)	frontal and left-sided temporal headache with vomiting and blurry vision	MRI showed multiple irregular heterogeneous ring enhancing lesions with hemorrhagic foci in temporoparietal, frontal, occipital lobes and parasaggital regions. Patient also had elevated CSF protein (94 mg/dl) and lymphocytic CSF pleocytosis (CSF WBC=10 lymphs)	brain biopsy immunohistochemistry revealed T.gondii trophozoites within perivascular histiocytes and parenchyma; negative serology			yes			Brain biopsy histopathology and immunohistochemistry	cerebral	unclear	unclear	co-trimoxazole	yes	not reported (patient was started on daily cotrimoxazole but expired early in the course during a status epilepticus episode)	not applicable (patient died)	not applicable (patient died)	cerebral toxoplasmosis was complicated by seizures refractory to anti-epileptics. Patient expired due to anoxic brain damage during one episode of status epilepticus
31420435	Muslimani MA, Di Palma-Grisi J. Severe acute toxoplasmosis infection following ustekinumab treatment in a patient with psoriasis vulgaris. BMJ Case Rep. 2019 Aug 15;12(8):e230415. doi: 10.1136/bcr-2019-230415. PMID: 31420435; PMCID: PMC6700578.	Severe acute toxoplasmosis infection following ustekinumab treatment in a patient with psoriasis vulgaris	Muslimani MA, et al.	Dermatologic autoimmune ds	LADP (also fatigue, fever, nocturanl sweats, weight loss)	ustekinumab	Patient is a 26 year old male from Italy, with history of psoriasis vulgaris, on ustekinumab x 17 months, who presented with fatigue, intermittent low-grade fever, nocturnal sweating, generalized lymphadenomegaly and unexplained weight loss. Workup revealed lymphadenomegaly, splenomegaly and serology revealed high levels of Toxoplasma IgG and IgM and low IgG avidity. First stage of treatment was …	No			1	Italy	26	male	psoriasis vulgaris	Dermatologic autoimmune ds	not reported	ustekinumab	ustekinumab	IL-12/IL-23 inhibitor	17 months	none	yes (monotherapy)	yes (monotherapy)	fatigue, intermittent low-grade fever,night sweats, generalized LAD (occipital, cervical, axillary and inguinal lymph nodes), unexplained weight loss (highlighted: b symptoms and lymphadenopathy)	LAD; splenomegaly; CT revealed splenomegaly	IgG positive, IgM positive; IgA positive; low IgG avidity (which subsequently progressed to high avidity)	yes					serology only	LADP	acute	acute toxoplasmosis (Toxo IgG+, IgM+, IgA+ and low IgG avidity)	none, only discontinuation of the biologic	no	not applicable; only discontinuation of the biologic	discontinued	discontinued permanently; no other immunotherapy noted	resolution of LAD and additional symptoms				yes
24191065	Nardone R, Zuccoli G, Brigo F, Trinka E, Golaszewski S. Cerebral toxoplasmosis following adalimumab treatment in rheumatoid arthritis. Rheumatology (Oxford). 2014 Feb;53(2):284. doi: 10.1093/rheumatology/ket364. Epub 2013 Nov 4. PMID: 24191065.	Cerebral toxoplasmosis following adalimumab treatment in rheumatoid arthritis	Nardone R, et al.	Rheumatologic	cerebral toxoplasmosis	adalimumab	A 67 year-old female from Italy, with a past medical history significant for rheumatoid arthritis for 24 years, started on adalimumab d/t failure of standard treatment presented with b/l peripheral facial palsy and mild left hemiparesis. Brain MRI showed large round ring-enhancing lesions in the right thalamus. Brain biopsy showed perivascular lymphocytic infiltrates with areas of necrosis. T.gon…	No			1	Italy	67	male	rheumatoid arthritis	Rheumatologic	43 years old	adalimumab	adalimumab	anti-TNF-a	3 months	none	yes (monotherapy)	yes (monotherapy)	headache, gait disturbance, speech disturbance	b/l peripheral facial palsy and mild left hemiparesis; MRI revealed a single large round-shaped rim-enhancing lesion in the Right thalamus	Brain biopsy of the R thalamic lesion showed lymphocytic infiltrate with areas of necrosis and T. gondii PCR was positive				yes		brain biopsy PCR	cerebral	unclear	unclear ( no risk factors were reported for acute toxoplasmosis)	pyrimethamine, sulphadiazine, folinic acid was given for 8 weeks.	yes	8 weeks	discontinued	not reported	residual B/L facial palsy
37818617	Patnaik G, Pyare R, Kaushik VV, Dutta Majumder P. Ocular toxoplasmosis following anti-tumour necrosis factor-α therapy combined with oral methotrexate therapy: A case report and review of literature. Eur J Ophthalmol. 2024 Mar;34(2):NP113-NP117. doi: 10.1177/11206721231207513. Epub 2023 Oct 11. PMID: 37818617.	Ocular toxoplasmosis following anti-tumour necrosis factor-α therapy combined with oral methotrexate therapy: A case report and review of literature	Patnaik G, et al.	Rheumatologic	ocular toxoplasmosis	adalimumab	A 21 year old male from India with past medical history significant for juvenile idiopathic arthritis, on adalimumab and methotrexate for the past 4 years, presented with blurry vision. The patient's exam was significant for severe vitritis and patches of retinochoroiditis in the inferior aspect of the fundus, and no evidence of old chorioretinal scar. Serology for T. gondii was negative for IgG …	No			1	India	21	male	juvenile idiopathic arthritis	Rheumatologic	not reported	adalimumab	adalimumab	anti-TNF-a	4 years	methotrexate 15 mg q7	yes (among other immunosuppressants)	yes (among other immunosuppressants)	blurry vision	severe vitritis and patches of retinochoroiditis in inferior part of the fundus' without old retinal scars present;	IgG negative, IgM positive; PCR from aqueous aspirate was T.gondii PCR positive	yes	yes				Serology and PCR of body fluid (CSF, blood, aqueous, or vitreous fluid)	ocular	acute	acute toxoplasmosis	oral co-trimoxazole (800 mg sulfamethoxazole & 160 mg trimethoprim BID), clindamycin 300 mg po, qds; tapering doses of oral corticosteroid (40 mg/day).	yes	8 weeks	discontinued methotrexate and adalimumab	change to tofacitinib: 3 months after stopping adalimumab and MTX patient developed JIA flare up with anterior uveiitis and joint pain and started on topical corticosteroid and oral tofacitinib	OS visual acuity 6/9 (improved from 6/24); regressed chorioretinal lesion and significant reduction in vitriitis
26028002	Pulivarthi S, Reshi RA, McGary CT, Gurram MK. Cerebral toxoplasmosis in a patient on methotrexate and infliximab for rheumatoid arthritis. Intern Med. 2015;54(11):1433-6. doi: 10.2169/internalmedicine.54.3977. Epub 2015 Jun 1. PMID: 26028002.	Cerebral toxoplasmosis in a patient on methotrexate and infliximab for rheumatoid arthritis	Pulivarthi S, et al.	Rheumatologic	cerebral toxoplasmosis	infliximab	Patient is a 76 year old female from the US, with a history of rheumatoid arthritis, on infliximab and methotrexate, who presented with facial droop, slurred speech and difficulty walking, Right sided weakness, memory loss and aphasia. Workup with head CT revealed extensive vasogenic edema involving the left cerebrum and a large 2.9 cm irregular lesion in the left putamen with ill-defined decreas…	No			1	United States	76	female	rheumatoid arthritis	Rheumatologic	not reported	infliximab	infliximab	anti-TNF-a	not reported	methotrexate	yes (among other immunosuppressants)	yes (among other immunosuppressants)	right facial droop, slurred speech, ataxia, right sided weakness	dysmetria; moderative hyperreflexia; CT head revealed extensive vasogenic edema involving left cerebrum and ill-defined decreased attenuation in left putamen with mass effect with 0.4 cm herniation	IgG positive; IgM negative; brain biopsy with an encysted organism (trophozoite) and extensive necrosis and inflammation with lymphocytes and plasma cells; indicating toxoplasmosis	yes		yes			Serology and Brain biopsy histopathology	cerebral	reactivation	reactivation	pyrimethamine; clindamycin; leucovorin	yes	not reported	not reported	not reported	neurologically stable discharged to transitional care		yes
25390810	Radwan A, Baheti U, Arcinue CA, Hinkle DM. Acute unilateral toxoplasma retinochoroiditis associated with adalimumab, a tumor necrosis factor-α antagonist. Retin Cases Brief Rep. 2013 Spring;7(2):152-4. doi: 10.1097/ICB.0b013e3182790dbd. PMID: 25390810.	Acute unilateral toxoplasma retinochoroiditis associated with adalimumab, a tumor necrosis factor-α antagonist	Radwan A, et al.	GI autoimmune ds	ocular toxoplasmosis	adalimumab	Patient is a 47 year old female from the US, with a history of ulcerative colitis on adalimumab and prednisone, who presented with sudden vision loss (VA OS=20/400) . Work up was significant for vitritis and retinochoroiditis, with no old scar and T. gondii serology was positive for IgM and IgG, consistent with ocular toxoplasmosis. Adalimumab was withheld and treatment was initiated with sulfadi…	No			1	United States	47	female	ulcerative colitis	GI autoimmune ds	not reported	adalimumab	adalimumab	anti-TNF-a	not reported	prednisone	yes (monotherapy)	yes (monotherapy)	sudden vision loss in L eye	20/400 best corrected visual acuity L eye; vitritis in left eye; necrotizing retinochoroiditis involving papillomacular bundle with hyperemic optic disc edema	IgM and IgG positive	yes					serology only	ocular	acute	acute toxoplasmosis (based on serology and also abscence of old scar)	sulfadiazine, pyrimethamine, folinic acid, prednisone; and x1 intravitreal injection of clindamycin	yes	5 weeks	discontinued temporarily (adalimumab was withheld )	not reported	improved visual acuity of 20/30 of L eye, chorioretinal scar formation; OCT showed foveal atrophy with epiretinal membrane formation
24993473	Rao V, Schneider E, Proia AD, Fekrat S. Development of bilateral acquired toxoplasmic retinochoroiditis during erlotinib therapy. JAMA Ophthalmol. 2014 Sep;132(9):1150-2. doi: 10.1001/jamaophthalmol.2014.1088. PMID: 24993473.	Development of bilateral acquired toxoplasmic retinochoroiditis during erlotinib therapy	Rao V, et al.	Oncologic	ocular toxoplasmosis	erlotinib	Woman in her early 60's, from the U.S., undergoing treatment for metastatic lung adenocarcinoma with erlotinib, presented with bilateral floaters and decrease vision on the right eye. Patient was regularly consuming wild venison. 3 months prior to presentation patient (and her husband) comsumed consumption of undercooked wild venison, and at that time patient (and her husband) developed prolonged…	YES (but likely not from toxoplasmosis)	YES		1	US	early 60's	female	metastatic lung adenocarcinoma	Oncologic	unknown	erlotinib	erlotinib	kinase inhibitor (tyrosine kinase inhibitor)	not reported	none	yes (monotherapy)	yes (monotherapy)	bilateral floaters and decreased vision on the right eye	Best-corrected visual acuity was 20/50 OD and 20/20 OS; bilateral fine keratoprecipitates and 1+ anterior chamber cells; 2+ vitritis bilaterally with 3 peripapillary patches of retinitis in the right eye and a single focus of retinitis in the temporal perifoveal region of the left eye	Strong positive T. gondii IgM, IgG, IgA and IgE titers suggestive of recent acute Toxoplasma infection (with hx of consumption of undercooked wild venison 3 months prior, at which time patient also had symptoms suggestive of acute toxoplasmosis [prolonged fever and flu like symptoms]) (Her husband who also consumed the same venison had the same symptoms at that time and subsequently also found to…	yes					serology AND postomorten exam (but toxoplasmosis was likely not the cause of death)	ocular	acute	acute toxoplasmosis (after consumption of uncercooked wild venison)	oral atovaquone	yes	not reported	not reported	not reported	vision return to baseline; vitirits cleared (eventually patient died 2 months after presentation [most likely from the underlying disease, although the cause of death was not reported]. In the reported post-mortem findings, toxoplasmosis findings were reported only from the eyes [retinal necrosis at the area of retinitis with one T.gondii cyst], but there was no report for toxoplasmosis findings …	yes
31838310	Raquel CC, Lucía TC, Carmen VM, et al. Cerebral toxoplasmosis in patient with relapsing-remitting multiple sclerosis under treatment with alemtuzumab. Mult Scler Relat Disord. 2020;39:101885. doi:10.1016/j.msard.2019.101885	Cerebral toxoplasmosis in patient with relapsing-remitting multiple sclerosis T under treatment with alemtuzumab	Raquel, C. C. et al	Autoimmune-Neurologic	cerebral toxoplasmosis	alemtuzumab	Patient is a 43 yo female from Spain, with history of relapsing remitting multiple sclerosis, was previously treated with interferon-B, corticosteroids, immunoglobulins, natalizumab, and fingolimod x 14 years. She did not receive DAMRDs for 1 year, suffered three severe outbreaks during the period, and she was then started on alemtuzumab. Two weeks after starting alemtuzumab treatment, she was ad…	No			1	Spain	43	female	relapsing remitting multiple sclerosis	Neurologic autoimmune ds	29	alemtuzumab	alemtuzumab	anti CD-52	1 infusion course (x5 days) (2 weeks prior to presentation)	previous treatment with IFN-B, corticoids, immunoglobulins, natalizumab, fingolimod but stopped for 1 year prior to restarting alemtuzumab	yes (monotherapy alemtuzumab (after 1 year off previous therapy)	yes (monotherapy)	fever, mild headache, somnolence	MRI revealed multiple hyperintense nodular lesions with edema and nodular or ring uptake, besides demyelinating lesions already observed before her admission. No CSF study due to mass-effect from brain lesions	radiological characteristics and severe lymphopenia (anti-toxoplasma IgG and IgM were negative; but in the context of lymphopenia). The good clinical response to anti-Toxoplasma therapy further supported the diagnosis of cerebral toxoplasmosis						radiological characteristics (Brain imaging findings and rapid response to anti-Toxoplasma therapy)// Toxoplasma serology was negative in the conext of lymphopenia	cerebral	unclear	unclear	pyrimethamine/sulfadiazine	yes	40 days	discontinued alemtuzumab	permanent discontinuation of Alemtuzumab and no further disease modifying treatment	marked improvement of brain MRI lesions after 1 month of treatment (patient continued suppressive therapy for 1 year, until complete resolution of brain MRI lesions and CD4>200 for >6 months)				yes
23589123	Safa G, Darrieux L. Cerebral toxoplasmosis after rituximab therapy. JAMA Intern Med. 2013 May 27;173(10):924-6. doi: 10.1001/jamainternmed.2013.374. PMID: 23589123.	Cerebral toxoplasmosis after rituximab therapy	Safa G, et al.	Dermatologic autoimmune ds	cerebral toxoplasmosis	rituximab	Patient is a 71 year old female from France, with past medical history of treatment refractory cutaneous necrotizing vasculitis secondary to type 1 essential cryoglobulinemia, which resolved after completing 4 weekly infusions of rituximab, presented 4 months after completing rituximab tx with speech disturbance, behavioral changes and weight loss. Workup revealed multiple ring-enhancing lesions …	No			1	France	71	female	cutaneous necrotizing vasculitis secondary to type 1 essential cryoglobulinemia	Dermatologic autoimmune ds	71	rituximab	rituximab	anti-CD20	4 weeks	azathioprine was discontinued at time of rituximab; prednisone was tapered	yes (likely due to rituximab) (toxoplasmosis developed 4 months after completion of the rituximab 4 weekly infusion; although patient was on prednisone also prior to that)	yes (among other immunosuppressants)	speech disturbance, behavioral changes, weight loss	MRI showed multiple ring-enhancing lesions	CSF T. gondii PCR positive; Toxo IgG positive; IgM negative	yes	yes				Serology and PCR of body fluid (CSF, blood, aqueous, or vitreous fluid)	cerebral	reactivation	reactivation	pyrimethamine, sulfadiazine sodium, folinic acid	yes	not reported	Not applicable: had completed 4 weekly rituximab infusions 4 months prior to presentation	not applicable: Patient had completed the 4 weekly rituximab infusion for the refractory cutaneous vasculitis, and vasculitis had resolved	mental status did not improve							yes
27069454	Savsek L, Opaskar TR. Cerebral toxoplasmosis in a diffuse large B cell lymphoma patient. Radiol Oncol. 2016 Feb 16;50(1):87-93. doi: 10.1515/raon-2014-0042. PMID: 27069454; PMCID: PMC4825343.	Cerebral toxoplasmosis in a diffuse large B cell lymphoma patient	Savsek L,et al.	Oncologic	cerebral toxoplasmosis	rituximab	Patient is a 62 year old female from Slovenia, with a history of systemic diffuse large B cell lymphoma, on rituximab, cyclophosphamide, vincristine, doxorubicin and prednisolone (R-CHOP) chemotherapy, presented , after the 8th cycle of R-CHOP with high fever, headache, and altered mental status, confusion, apathetic, with dysexecutive syndrome, symmetrical, ataxia, right upper extremity weakness…	No			1	Slovenia	62	female	diffuse large B cell lymphoma	Oncologic	~ 2010	rituximab	rituximab	anti-CD20	x8 cycles (~ 8 months)	cyclophosphamide; vincristine; doxorubicin; prednisolone (8 cycles)	yes (among other immunosuppressants)	yes (among other immunosuppressants)	fever, headache, altered mental status, ataxia	pancytopenia; MRI revealed hyperintense parenchymal lesions with mild surrounding edema located in cerebral and cerebellar hemispheres that demonstrated moderate gadolinium enhancement	CSF T. gondii PCR positive; borderline IgG positive and negative IgM; CSF pleocytosis (CSF WBC=27, mainly lymphocytes) and high CSF protein; Toxo IgG positive and negative IgM	yes	yes				Serology and PCR of body fluid (CSF, blood, aqueous, or vitreous fluid)	cerebral	reactivation	reactivation	sulfadiazine, pyrimethamine and folinic acid.	yes	6 weeks	discontinued temporarily	restarted rituximab maintenance therapy for lymphoma remission, after 6 weeks treatment with sulfadiazine, pyrimethamine and folic acid and was placed also on secondary prophylaxis with P/S/FA	Patient had improved cognitive status and reduction in brain lesions. Patient continued on secondary prophylaxis for toxoplasmosis due to need for maintenance rituximab therapy for lymphoma remission.
26174811	Steeples LR, Guiver M, Jones NP. Real-time PCR using the 529 bp repeat element for the diagnosis of atypical ocular toxoplasmosis. Br J Ophthalmol. 2016 Feb;100(2):200-3. doi: 10.1136/bjophthalmol-2015-306801. Epub 2015 Jul 14. PMID: 26174811.	Real-time PCR using the 529 bp repeat element for the diagnosis of atypical ocular toxoplasmosis	Steeples LR, et al.	GI autoimmune ds	ocular toxoplasmosis	adalimumab	A 70 year old female from the US, with past medical history of Crohn's Disease, on adalimumab and azathioprine, presented with floaters, reduced vision and inferior scotoma in her Right eye. Workup was significant for posterior uveitis, with anterior chamber cells, vitreous veils and a large area of active retinitis threatening the fovea and the optic nerve head, with widespread peripheral vascul…	No			1	United Kingdom	70	female	Crohn's disease	GI autoimmune ds	not reported	adalimumab	adalimumab	anti-TNF-a	not reported	azathioprine	yes (among other immunosuppressants)	yes (among other immunosuppressants)	floaters, reduced vision, inferior scotoma	posterior uveitis with associated anterior chamber cells. positive for vitreous veils. A large area of active retinitis was seen at the superotemporal posterior pole, threatening the fovea and optic nerve head. Widespread peripheral vasculitis present.	aqueous humor T. gondii PCR positive		yes (aqueous)				PCR only	ocular	reactivation	reactivation (had an old retinal scar in the left eye at the time of presentation of the Right eye posterior uveiitis)	cotrimoxazole 160/800 mg 4 weeks; clindamycin 4 weeks; oral prednisolone 2 weeks. A further course of clindamycin with atovaquone and corticosteroids was initiated due to recurrence of uveiitis during the tapering of steroids . Patient eventually achieved resolution of retinitis and uveitis.	yes	not reported	discontinued temporarily	remainned off immunosuppression (with no further flare ups of Crohn's disease and VA 6/24)	uveitis recurred after tapering corticosteroid after completion of treatment for the first episode of ocular toxoplasmosis; so patient was treated with clindamycin with atovaquone and enhanced corticosteroid treatment with resolution of retinitis and uveitis. Patient remains off immunosuppression with VA 6/24.
37545749	Van Den Noortgate R, Kiselinova M, Sys C, Accou G, Laureys G, Van Vlierberghe H, Berrevoet F, Kreps EO. Concurrent Ocular and Cerebral Toxoplasmosis in a Liver Transplant Patient Treated with Anti-CD40 Monoclonal Antibody. Case Rep Infect Dis. 2023 Jul 27;2023:5565575. doi: 10.1155/2023/5565575. PMID: 37545749; PMCID: PMC10400299.	Concurrent Ocular and Cerebral Toxoplasmosis in a Liver Transplant Patient Treated with Anti-CD40 Monoclonal Antibody	Van Den Noortgate R, et al.	Transplant	CNS toxoplasmosis (cerebral and b/l ocular toxoplasmosis)	iscalimab	70 year old male from Belgium, with history of liver transplant 1 year prior, treated with iscalimab to prevent rejection, presented with right upper extremity weakness, gait instability for 4 weeks (with right sided spastic paresis, hyperreflexia, hypertonia, ankle clonus). Also had decreased visual aquity on the left eye, with a large necrotic retinal lesion of the left eye, 0.5+cells in anteri…	No			1	Belgium	70	male	liver transplant	Transplant	1 year prior	iscalimab (300 mg subcutaneous every 2 weeks)	iscalimab	anti-CD40	1 year	no (systemic corticosteroids and mycophenolate mofetil were also given in the first 4 months post transplant, but in the subsequent 8 months was only on iscalimab)	yes (monotherapy)	yes (monotherapy)	right sided upper extremity muscle weakness and gait instability (with right sided spastic paresis, hyperreflexia, hypertonia, ankle clonus) AND left-sided visual loss	Right-sided spastic paresis with hyperreflexia, hypertonia, ankle clonus. Decreased visual acuity with a large retinal necrotic lesion and associated Kyrieleis arteritis in the left eye and mild retinitis on the right eye. No old chorioretinal scars in either eye. // MRI showed a 1.5 cm contrast-enhancing lesion in left basal ganglia, with significant perilesional edema and limited mass effect. M…	Positive T.gondii PCR in aqueous fluid. Brain biopsy showed bradyzoites and T.gondii immunohistochemistry was positive (although CSF analysis was normal and CSF T. gondii PCR was negative). Moreover, 4 months prior to presentation, Toxoplasma IgG was positive IgM negative.		yes	yes			Brain biopsy histopathology and immunohistochemistry and PCR of aqueous fluid, although CSF T.gondii PCR was negative)	CNS	reactivation	reactivation	TMP-SMX; topical steroids	yes	6 weeks	discontinued iscalimab (switched to everolimus)	not reported	At 6-month follow-up, marked improvement of his neurologic state with mild residual right-sided hyperreflexia and ataxic gait and stable ocular fndings. The subsequent brain MRIs showed gradual decrease in the thalamic lesion and the surrounding edema. The retinitis lesions in both eyes gradually became atrophic.
40282351	Vigilante R, Izhar R, Paola RD, De A, Pollastro RM, Capolongo G, Viceconte G, Simeoni M. Toxoplasma Gondii Replication During Belatacept Treatment in Kidney Transplantation: A Case Report and a Review of the Literature. Genes (Basel). 2025 Mar 29;16(4):391. doi: 10.3390/genes16040391. PMID: 40282351; PMCID: PMC12026784.	Toxoplasma Gondii Replication During Belatacept Treatment in Kidney Transplantation: A Case Report and a Review of the Literature	Vigilante R, et al.	Transplant	cerebral toxoplasmosis	Belatacept	Patient is a 71 year old male from Italy, kidney transplant recipient, on Belatacept therapy, after failing immunosuppression with tacrolimus based triple therapy (development of graft rejection and side effects); presented 8 months after initiation of Belatacept with left brachial and lower extremity weakness. CT and MRI of the brain showed large (5.3 cm x3.7 cm) nodular ring enhancing lesion/br…	No			1	Italy	71	male	kidney transplant	transplant	transplant approximately 15 months ago	belatacept	belatacept	T-cell co-stimulation inhibitor	8 months	no (monotherapy with Belatacept for 8 months)	yes (monotherapy)	yes (monotherapy)	left brachial and lower extremity weakness	Brain MRI showed large (5.3 cm x 3.7 cm) nodular ring enhancing lesion in right hemisphere. CSF Toxo was positive	CSF was positive for T. gondii (no details given) (also Hx of Toxo R+/D+ prior to kidney transplantation); and response to anti-Toxoplasma therapy		yes				PCR only	cerebral	reactivation	reactivation	TMP-SMX	yes	6 weeks	suspended	not reported	During anti-Toxoplasma treatment progressive resolution of neurological symptoms and after 6 weeks of therapy significant regression in the Brain MRI of the toxoplasmic brain abscess.						yes
31295158	Walkden A, Wig S, Bhatt PR, Jones NP, Steeples LR. Atypical Ocular Toxoplasmosis During Adalimumab Anti-Tumor Necrosis Factor Therapy for Rheumatoid Arthritis. J Clin Rheumatol. 2020 Dec;26(8):e279-e280. doi: 10.1097/RHU.0000000000001124. PMID: 31295158.	Atypical Ocular Toxoplasmosis During Adalimumab Anti-Tumor Necrosis Factor Therapy for Rheumatoid Arthritis	Walkden A, et al.	Rheumatologic	ocular toxoplasmosis	adalimumab	A 86 year old female from UK, with past medical history of rheumatoid arthritis, on adalimumab monotherapy, presented with floaters and reduced vision in her right eye.Patients had significant vitritis and a large area of necrotizing retinitis. Empiric cotrimoxazole was initiated. PCR of aqueous humor was positive for Toxoplasma gondii and serology revealed positive IgM and negative IgG. Adalimum…	No			1	United Kingdom	86	female	rheumatoid arthritis	Rheumatologic	not reported	adalimumab	adalimumab	anti-TNF-a	not reported	none	yes (monotherapy)	yes (monotherapy)	floaters and reduced vision in right eye (for 2 weeks)	Right visual acuity was reduced at 6/48 with mild nongranulomatous anterior uveitis, significant vitritis, and a large area of necrotizing retinitis in the superotemporal retina	Aqueous humor T. gondii PCR positive; Toxo IgM positive; IgG negative	yes	yes				Serology and PCR of body fluid (CSF, blood, aqueous, or vitreous fluid)	ocular	acute	acute toxoplasmosis	TMP/SMX (160/800), Clindamycin (300 mg 4 times a day) for 4 weeks, and oral prednisolone was commenced (25 mg daily initially, tapering according to response).	yes	4 weeks	discontinued	adalimumab was not restarted	At 3 months, the uveitis was inactive with transformation to a retinochoroidal scar and visual acuity was 6/15. Adalimumab was not restarted because of concerns of recurrence of ocular toxoplasmosis. After 6 months, the patient underwent combined right cataract surgery and vitrectomy to remove post inflammatory debris (intravitreal clindamycin was given) but then developed a severe recurrence of …
16207863	Young JD, McGwire BS. Infliximab and reactivation of cerebral toxoplasmosis. N Engl J Med. 2005 Oct 6;353(14):1530-1; discussion 1530-1. doi: 10.1056/NEJMc051556. PMID: 16207863.	Infliximab and reactivation of cerebral toxoplasmosis	Young JD, et al.	Rheumatologic	cerebral toxoplasmosis	infliximab	Patient is a 36 year old female from US, with history of rheumatoid arthritis, on infliximab, prednisone, methotrexate, and leflunomide; with the dose of infliximab being gradually increased until control of symptoms of RA, presented with diffuse headache, slurred speech, focal weakness, and a grand mal seizure. On exam, the patient had a left sided facial droop and hemiparesis in the left upper …	No			1	United States	36	female	rheumatoid arthritis	Rheumatologic	~5 years	infliximab	infliximab	anti-TNF-a	toxoplasmosis developed while increasing the dose of infliximab (temporal association)	prednisone, methotrexate, leflunomide	yes (likely due to infliximab, given the temporal proximity between the increase in the dose of infliximab and the reactivation of toxoplasmosis)	yes (among other immunosuppressants)	diffuse headache for several days followed by slurred speech, weakness in left arm, grand mal seizure	left sided facial droop, hemiparesis in LUE; MRI revealed two lesions in right hemisphere	brain biopsy immunohistochemistry revealed bradyzoites and tachyzoites; positive Toxo IgG, negative Toxo IgM	yes		yes			Serology and Brain biopsy immunohistochemistry	cerebral	reactivation	reactivation	pyrimethamine, folinic acid, dapsone	yes	not reported	not reported	not reported	Quickly had substantial neurologic improvement		yes
19776379	Zecca C, Nessi F, Bernasconi E, Gobbi C. Ocular toxoplasmosis during natalizumab treatment. Neurology. 2009 Oct 27;73(17):1418-9. doi: 10.1212/WNL.0b013e3181bd114f. Epub 2009 Sep 23. PMID: 19776379.	Ocular toxoplasmosis during natalizumab treatment	Zecca C, et al.	Autoimmune-Neurologic	ocular toxoplasmosis	natalizumab	Patient is a 28 year old male from Switzerland, with relapsing remitting multiple sclerosis (RRMS), eventually treated with natalizumab (After 7 prior relapses); s/p 11 infusions of natalizumab over a 10 month period, who presented with floaters and decreased vision in the left eye. Physical exam revealed iritis and vitritis, and 1 acute peripapillary gray white retinal necrosis with adjacent old…	No			1	Switzerland	28	male	relapsing-remitting MS	Neurologic autoimmune ds	diagnosed 4 years prior	natalizumab	natalizumab	integrin receptor inhibitor	10 months (11 infusions over the preceding 10 month period)	patient was on natalizumab monotherapy for 10 months prior to presentation (300 mg IV every 4 weeks)from 2007	yes (monotherapy)	yes (monotherapy)	floaters, decreased vision in L eye	iritis and vitritis; fundus examination showed 1 acute peripapillary gray-white retinal necrosis with adjacent scars, with 3 inactive chorioretinal scars; all compatible with toxoplasmic lesions	serology showed high positive T. gondii titers and negative IgM negative	yes					serology only	ocular	reactivation	reactivation	pyrimethamine, sulfadiazine, prednisolone (tapered), and folinic acid	yes	5 weeks	interrupted	not reported	prompt reduction of ocular lesion		yes
[truncated: 8 more columns]

## Sheet: DNQ
29321415	Matsuura J, Fujii A, Mizuta I, Norose K, Mizuno T. Cerebral Toxoplasmosis Diagnosed by Nested-polymerase Chain Reaction in a Patient with Rheumatoid Arthritis. Intern Med. 2018 May 15;57(10):1463-1468. doi: 10.2169/internalmedicine.0139-17. Epub 2018 Jan 11. PMID: 29321415; PMCID: PMC5995717.	Cerebral Toxoplasmosis Diagnosed by Nested-polymerase Chain Reaction in a Patient with Rheumatoid Arthritis	Matsuura J, et al.	DNQ; took methotrexate only and no small molecule use
16932725	Monnet D, Moachon L, Dougados M, Brézin AP. Severe uveitis in an HLA-B27-positive patient with ankylosing spondylitis. Nat Clin Pract Rheumatol. 2006 Jul;2(7):393-7. doi: 10.1038/ncprheum0225. PMID: 16932725.	Severe uveitis in an HLA-B27-positive patient with ankylosing spondylitis	Monet D, et al.	DNQ; no toxoplasmosis manifestation	etanercept*			France*	36*	male*	ankylosing spondylitis*	rheumatologic*	23*				unclear, if discontinued before etanercept*
17173218	Peleg AY, Husain S, Kwak EJ, Silveira FP, Ndirangu M, Tran J, Shutt KA, Shapiro R, Thai N, Abu-Elmagd K, McCurry KR, Marcos A, Paterson DL. Opportunistic infections in 547 organ transplant recipients receiving alemtuzumab, a humanized monoclonal CD-52 antibody. Clin Infect Dis. 2007 Jan 15;44(2):204-12. doi: 10.1086/510388. Epub 2006 Dec 13. PMID: 17173218.	Opportunistic infections in 547 organ transplant recipients receiving alemtuzumab, a humanized monoclonal CD-52 antibody	Peleg A, et al.	DNQ; no specific individual data except toxo manifestation and biologic drug	alemtuzumab*							transplant*
34310251	Buonomo AR, Viceconte G, Zappulo E, Maraolo AE, Russo CV, Carotenuto A, Moccia M, Gentile I. Update on infective complications in patients treated with alemtuzumab for multiple sclerosis: review and meta-analysis of real-world and randomized studies. Expert Opin Drug Saf. 2021 Oct;20(10):1237-1246. doi: 10.1080/14740338.2021.1942454. Epub 2021 Jul 26. PMID: 34310251.	Update on infective complications in patients treated with alemtuzumab for multiple sclerosis: review and meta-analysis of real-world and randomized studies	Buonomo AR, et al.	DNQ: systematic review of infectious complications from Alemtuzumab: identified 1 case of cerebral toxoplasmsosi= Raquel et al (that is already included)
